# Supplementary material for: Predictive models of the genetic bases underlying budding yeast fitness in multiple environments
Source: bioRxiv. 2025 Oct 20:2025.10.20.683436. Preprint. [Version 1] doi: 10.1101/2025.10.20.683436 (PMC12633326; doi:10.1101/2025.10.20.683436)
Supplement: Supplement 14 [file media-14.xlsx]

## Sheet: Legend
Table S15. ORF to S288C gene mappings based on BLAST.
Column	Description
orf	ORF feature
gene	The systematic ORF identifier of the gene to which the ORF feature was mapped to.
organism	The organism to which the gene belongs.
evalue_min	The minimum E-value from either the BLASTx or tBLASTx result.
pident_mean	The average percent identity from the BLASTx or tBLASTx result.

## Sheet: Table S15
orf	gene	organism	evalue_min	pident_mean
100-augustus_masked-1375-CFF_4	SPAR_I00080	Saccharomyces paradoxus CBS432	0	100
1000-augustus_masked-CGE_5-5812	SPAR_O02180	Saccharomyces paradoxus CBS432	0	99.6125
1001-augustus_masked-CGE_5-5812	SPAR_O02200	Saccharomyces paradoxus CBS432	0	99.3905
1002-augustus_masked-CGE_5-5812	SPAR_O02190	Saccharomyces paradoxus CBS432	3.28e-175	99.65
1008-augustus_masked-AID_2-6438	SPAR_E00020	Saccharomyces paradoxus CBS432	9.77e-159	99.119
1009-augustus_masked-AID_2-6438	SPAR_E00050	Saccharomyces paradoxus CBS432	0	99.204
101-augustus_masked-1375-CFF_4	SPAR_I00050	Saccharomyces paradoxus CBS432	0	99.8515
1010-augustus_masked-AID_2-6438	SPAR_E00040	Saccharomyces paradoxus CBS432	0	99.187
1014-augustus_masked-AID_2-6438	SPAR_E00100	Saccharomyces paradoxus CBS432	0	100
1015-augustus_masked-AID_2-6438	SPAR_E00130	Saccharomyces paradoxus CBS432	0	99.916
1018-augustus_masked-AID_2-6438	SPAR_E00110	Saccharomyces paradoxus CBS432	0	99.7935
1028-augustus_masked-CPQ_4-15294	SPAR_D03090	Saccharomyces paradoxus CBS432	0	96.3035
1029-augustus_masked-CPQ_4-15294	SPAR_D03100	Saccharomyces paradoxus CBS432	0	95.889
1031-augustus_masked-CPQ_4-15294	SPAR_D03050	Saccharomyces paradoxus CBS432	0	95.702
1034-augustus_masked-CPM_4-14876	SPAR_N00720	Saccharomyces paradoxus CBS432	0	97.0905
1041-augustus_masked-AQD_4-6895	SPAR_J00490	Saccharomyces paradoxus CBS432	0	99.8
1042-augustus_masked-AQD_4-6895	SPAR_J00460	Saccharomyces paradoxus CBS432	0	100
1043-augustus_masked-AQD_4-6895	SPAR_J00450	Saccharomyces paradoxus CBS432	1.29e-147	100
1045-augustus_masked-AQD_4-6895	YJL166W	Saccharomyces cerevisiae S288C	1.71e-67	100
1046-augustus_masked-AQD_4-6895	SPAR_J00470	Saccharomyces paradoxus CBS432	0	99.708
1047-augustus_masked-AQD_4-6895	SPAR_J00430	Saccharomyces paradoxus CBS432	0	99.6855
1048-augustus_masked-CQS_4-6442	SPAR_B02530	Saccharomyces paradoxus CBS432	3.21e-146	100
1050-augustus_masked-CQS_4-6442	SPAR_B02540	Saccharomyces paradoxus CBS432	0	96.041
1051-augustus_masked-CQS_4-6442	SPAR_B02520	Saccharomyces paradoxus CBS432	9.73e-166	96.3055
1053-augustus_masked-CQS_4-6442	SPAR_B02500	Saccharomyces paradoxus CBS432	0	95.8995
1055-augustus_masked-BRK_4-4772	SPAR_D02140	Saccharomyces paradoxus CBS432	3.75e-155	99.7845
1057-augustus_masked-BRK_4-4772	YDL007W	Saccharomyces cerevisiae S288C	0	100
1077-augustus_masked-AHL_3-7997	SPAR_B01430	Saccharomyces paradoxus CBS432	0	99.833
1078-augustus_masked-AHL_3-7997	SPAR_B01440	Saccharomyces paradoxus CBS432	0	99.8505
1079-augustus_masked-AHL_3-7997	SPAR_B01450	Saccharomyces paradoxus CBS432	0	99.585
1080-augustus_masked-AHL_3-7997	SPAR_B01460	Saccharomyces paradoxus CBS432	0	99.925
1089-augustus_masked-CDT_2-5278	SPAR_M02400	Saccharomyces paradoxus CBS432	0	99.892
1091-augustus_masked-AIE_1-5054	SPAR_D00050	Saccharomyces paradoxus CBS432	0	99.912
1093-augustus_masked-AIE_1-5054	SPAR_D00130	Saccharomyces paradoxus CBS432	0	100
1094-augustus_masked-AIE_1-5054	SPAR_D00120	Saccharomyces paradoxus CBS432	0	100
1097-augustus_masked-AQA_4-7086	SPAR_J00570	Saccharomyces paradoxus CBS432	0	100
1101-augustus_masked-CQS_4-6414	SPAR_O02930	Saccharomyces paradoxus CBS432	0	97.422
1106-augustus_masked-CPL_4-15634	SPAR_O00180	Saccharomyces paradoxus CBS432	5.29e-177	99.2225
1108-augustus_masked-CPN_4-15722	SPAR_G02510	Saccharomyces paradoxus CBS432	1.29e-162	96.541
111-augustus_masked-1649-AIE_1	SPAR_E01360	Saccharomyces paradoxus CBS432	0	99.887
1110-augustus_masked-YAE-4724	SPAR_F00050	Saccharomyces paradoxus CBS432	0	99.4815
1113-augustus_masked-CPN_4-15722	SPAR_G02810	Saccharomyces paradoxus CBS432	0	96.9735
1114-augustus_masked-CPN_4-15722	SPAR_G02840	Saccharomyces paradoxus CBS432	0	97.826
1119-augustus_masked-CPN_4-15176	SPAR_N01430	Saccharomyces paradoxus CBS432	0	96.42
1121-augustus_masked-CPN_4-15176	SPAR_N01450	Saccharomyces paradoxus CBS432	0	97.2885
1124-augustus_masked-CPI_4-15424	SPAR_O00220	Saccharomyces paradoxus CBS432	0	97.8135
1129-augustus_masked-CFI_4-63651	YMR303C	Saccharomyces cerevisiae S288C	0	95.761
113-augustus_masked-1649-AIE_1	SPAR_E01380	Saccharomyces paradoxus CBS432	5.79e-145	100
1130-augustus_masked-AQA_4-7340	YLR130C	Saccharomyces cerevisiae S288C	0	96.809
1133-augustus_masked-CGE_5-5798	SPAR_I00480	Saccharomyces paradoxus CBS432	0	99.5495
1134-augustus_masked-CGE_5-5798	SPAR_I00500	Saccharomyces paradoxus CBS432	0	99.395
1135-augustus_masked-CGE_5-5798	SPAR_I00510	Saccharomyces paradoxus CBS432	0	99.7
1138-augustus_masked-CPL_4-15430	SPAR_P03570	Saccharomyces paradoxus CBS432	1.64e-117	95.1045
1139-augustus_masked-CPL_4-15430	SPAR_P03530	Saccharomyces paradoxus CBS432	0	96.6975
114-augustus_masked-1654-AIE_1	SPAR_G01950	Saccharomyces paradoxus CBS432	2.3e-103	100
1141-augustus_masked-AVB_8-8060	SPAR_M00480	Saccharomyces paradoxus CBS432	0	99.8185
1142-augustus_masked-AVB_8-8060	SPAR_M00450	Saccharomyces paradoxus CBS432	0	100
1143-augustus_masked-AVB_8-8060	SPAR_M00470	Saccharomyces paradoxus CBS432	0	99.7825
1150-augustus_masked-AHM_1-7118	SPAR_C01190	Saccharomyces paradoxus CBS432	0	99.5495
1151-augustus_masked-AHM_1-7118	SPAR_C01180	Saccharomyces paradoxus CBS432	0	100
1156-augustus_masked-CGD_5-5436	SPAR_B01120	Saccharomyces paradoxus CBS432	0	97.9075
1157-augustus_masked-ABP_6-5400	SPAR_C00560	Saccharomyces paradoxus CBS432	0	100
1158-augustus_masked-ABP_6-5400	SPAR_C00590	Saccharomyces paradoxus CBS432	0	100
1159-augustus_masked-ABP_6-5400	SPAR_C00610	Saccharomyces paradoxus CBS432	1.39e-106	100
116-augustus_masked-1659-AIE_1	SPAR_E00030	Saccharomyces paradoxus CBS432	0	100
1161-augustus_masked-ABP_6-5400	YCR010C	Saccharomyces cerevisiae S288C	0	100
1162-augustus_masked-YAW-6840	SPAR_K01180	Saccharomyces paradoxus CBS432	0	99.3815
1170-augustus_masked-CPR_4-17889	SPAR_G02670	Saccharomyces paradoxus CBS432	0	100
1172-augustus_masked-CPR_4-17889	SPAR_G02720	Saccharomyces paradoxus CBS432	0	97.684
1175-augustus_masked-CPR_4-17889	SPAR_G02730	Saccharomyces paradoxus CBS432	0	98.1005
1177-augustus_masked-AVB_8-7958	SPAR_A00280	Saccharomyces paradoxus CBS432	0	100
1179-augustus_masked-AVB_8-7958	SPAR_A00290	Saccharomyces paradoxus CBS432	0	99.8705
118-augustus_masked-1661-AIE_1	SPAR_D07040	Saccharomyces paradoxus CBS432	0	99.432
1184-augustus_masked-ALI_5-15258	SPAR_J00080	Saccharomyces paradoxus CBS432	0	96.582
1193-augustus_masked-CPI_4-15732	SPAR_J02430	Saccharomyces paradoxus CBS432	0	97.3865
1196-augustus_masked-AVB_8-8059	SPAR_B01490	Saccharomyces paradoxus CBS432	0	99.8505
1197-augustus_masked-AVB_8-8059	SPAR_B01500	Saccharomyces paradoxus CBS432	1.21e-117	100
1204-augustus_masked-CPA_4-16639	SPAR_J02460	Saccharomyces paradoxus CBS432	0	99.295
1207-augustus_masked-BIF_1-6636	SPAR_I00140	Saccharomyces paradoxus CBS432	0	100
1208-augustus_masked-BIF_1-6636	SPAR_I00150	Saccharomyces paradoxus CBS432	0	100
121-augustus_masked-1683-AIE_1	SPAR_M02940	Saccharomyces paradoxus CBS432	0	100
1213-augustus_masked-BRK_4-4809	SPAR_J03240	Saccharomyces paradoxus CBS432	0	97.889
1221-augustus_masked-AQA_4-6966	YLR450W	Saccharomyces cerevisiae S288C	0	98.223
1226-augustus_masked-AQA_4-6966	SPAR_L04600	Saccharomyces paradoxus CBS432	0	100
1227-augustus_masked-CPM_4-14363	SPAR_B01370	Saccharomyces paradoxus CBS432	0	99.7065
1228-augustus_masked-CPM_4-14363	SPAR_B01380	Saccharomyces paradoxus CBS432	3.16e-161	100
1229-augustus_masked-CPM_4-14363	SPAR_B01390	Saccharomyces paradoxus CBS432	0	98.6685
1231-augustus_masked-AHL_3-7961	SPAR_D02540	Saccharomyces paradoxus CBS432	0	100
1239-augustus_masked-CPA_4-16664	SPAR_B01400	Saccharomyces paradoxus CBS432	0	97.01
1244-augustus_masked-CGD_5-5416	SPAR_P03880	Saccharomyces paradoxus CBS432	0	99.9095
1245-augustus_masked-CGD_5-5416	SPAR_P03970	Saccharomyces paradoxus CBS432	3.27e-124	100
1252-augustus_masked-CDT_2-5272	SPAR_D04260	Saccharomyces paradoxus CBS432	0	99.37
1254-augustus_masked-CGD_5-5246	SPAR_D05870	Saccharomyces paradoxus CBS432	0	99.7025
1255-augustus_masked-CGD_5-5246	SPAR_D05880	Saccharomyces paradoxus CBS432	2.22e-137	100
1257-augustus_masked-CGD_5-5246	SPAR_D05900	Saccharomyces paradoxus CBS432	0	100
1261-augustus_masked-CPQ_4-15021	SPAR_H00170	Saccharomyces paradoxus CBS432	0	95.999
1266-augustus_masked-AID_2-6415	SPAR_J03060	Saccharomyces paradoxus CBS432	0	99.3875
1267-augustus_masked-CPN_4-15474	SPAR_N01040	Saccharomyces paradoxus CBS432	0	97.125
1268-augustus_masked-CPN_4-15474	YNL220W	Saccharomyces cerevisiae S288C	7.22e-154	100
127-augustus_masked-1689-AIE_1	SPAR_F00020	Saccharomyces paradoxus CBS432	6.06e-165	100
1271-augustus_masked-AHL_3-7774	SPAR_P02340	Saccharomyces paradoxus CBS432	0	100
1273-augustus_masked-CPG_1-7611	SPAR_D01640	Saccharomyces paradoxus CBS432	9.86e-141	99.7535
1276-augustus_masked-CPR_4-17794	SPAR_L00100	Saccharomyces paradoxus CBS432	0	95.7425
1277-augustus_masked-CPR_4-17794	SPAR_L00120	Saccharomyces paradoxus CBS432	0	96.497
1279-augustus_masked-CPR_4-17794	SPAR_L00150	Saccharomyces paradoxus CBS432	0	99.2235
1282-augustus_masked-BBM_6-7272	SPAR_H00230	Saccharomyces paradoxus CBS432	0	99.151
1289-augustus_masked-CPQ_4-15165	SPAR_D03170	Saccharomyces paradoxus CBS432	0	95.995
1290-augustus_masked-CPQ_4-15165	SPAR_D03150	Saccharomyces paradoxus CBS432	0	98.4925
1291-augustus_masked-CPQ_4-15165	SPAR_D03230	Saccharomyces paradoxus CBS432	0	99.3835
1298-augustus_masked-AQA_4-7348	SPAR_I01120	Saccharomyces paradoxus CBS432	0	99.4835
1302-augustus_masked-CQS_4-6075	SPAR_M01230	Saccharomyces paradoxus CBS432	0	97.527
1312-augustus_masked-CPR_4-17189	SPAR_D00210	Saccharomyces paradoxus CBS432	5.63e-144	97.2925
1315-augustus_masked-CPA_4-16589	SPAR_O03040	Saccharomyces paradoxus CBS432	0	97.8285
1316-augustus_masked-CPA_4-16589	SPAR_O03030	Saccharomyces paradoxus CBS432	0	97.708
132-augustus_masked-1697-AIE_1	SPAR_D00070	Saccharomyces paradoxus CBS432	0	100
1328-augustus_masked-AVB_8-7945	SPAR_H02170	Saccharomyces paradoxus CBS432	0	100
1332-augustus_masked-CPG_1-7609	SPAR_F01120	Saccharomyces paradoxus CBS432	0	99.354
1334-augustus_masked-CPG_1-7609	SPAR_F01160	Saccharomyces paradoxus CBS432	0	99.65
1335-augustus_masked-CPG_1-7609	SPAR_F01130	Saccharomyces paradoxus CBS432	5.63e-177	99.5715
1338-augustus_masked-CPK_4-16409	SPAR_D05810	Saccharomyces paradoxus CBS432	1.06e-155	96.5835
1342-augustus_masked-CDT_2-5098	SPAR_E00140	Saccharomyces paradoxus CBS432	0	99.4865
1343-augustus_masked-AVB_8-7935	SPAR_M03320	Saccharomyces paradoxus CBS432	0	99.822
1348-augustus_masked-CPM_4-14657	SPAR_G00250	Saccharomyces paradoxus CBS432	0	98.08
1351-augustus_masked-BBM_6-7257	SPAR_F00100	Saccharomyces paradoxus CBS432	0	96.2075
1355-augustus_masked-CPK_4-16612	SPAR_G04460	Saccharomyces paradoxus CBS432	2.97e-59	100
1364-augustus_masked-CDT_2-5317	SPAR_E01420	Saccharomyces paradoxus CBS432	1.5e-113	100
137-augustus_masked-1700-AIE_1	SPAR_P03940	Saccharomyces paradoxus CBS432	1.86e-140	100
1379-augustus_masked-AQA_4-7239	SPAR_D02290	Saccharomyces paradoxus CBS432	0	99.694
138-augustus_masked-1700-AIE_1	SPAR_P03920	Saccharomyces paradoxus CBS432	0	100
1380-augustus_masked-AQA_4-7239	SPAR_D02240	Saccharomyces paradoxus CBS432	0	100
1381-augustus_masked-AQA_4-7239	SPAR_D02320	Saccharomyces paradoxus CBS432	0	99.076
1383-augustus_masked-AQA_4-7239	SPAR_D02260	Saccharomyces paradoxus CBS432	5.93e-132	100
1384-augustus_masked-CDT_2-5272	SPAR_D04220	Saccharomyces paradoxus CBS432	0	99.4905
1385-augustus_masked-CDT_2-5272	SPAR_D04210	Saccharomyces paradoxus CBS432	0	99.3825
1388-augustus_masked-CEG_4-7331	YKR068C	Saccharomyces cerevisiae S288C	1.37e-143	98.969
14-EC1118_1N26_0023g	LOC117591628	Drosophila guanche DGUA_6	0	100
1404-augustus_masked-AID_2-6352	SPAR_D02090	Saccharomyces paradoxus CBS432	0	99.803
1407-augustus_masked-CGD_5-5424	SPAR_K00040	Saccharomyces paradoxus CBS432	0	100
141-augustus_masked-1706-AIE_1	SPAR_D05360	Saccharomyces paradoxus CBS432	0	100
1415-augustus_masked-BBM_6-6977	SPAR_J02990	Saccharomyces paradoxus CBS432	0	95.1905
1417-augustus_masked-CPG_1-7550	SPAR_F00510	Saccharomyces paradoxus CBS432	0	100
1418-augustus_masked-CPG_1-7550	SPAR_F00490	Saccharomyces paradoxus CBS432	0	99.7735
1419-augustus_masked-CPG_1-7550	SPAR_F00520	Saccharomyces paradoxus CBS432	4.02e-116	100
1421-augustus_masked-CPQ_4-15088	YAL048C	Saccharomyces cerevisiae S288C	0	97.339
1422-augustus_masked-CPR_4-17889	SPAR_G02560	Saccharomyces paradoxus CBS432	0	99.4245
1423-augustus_masked-CPR_4-17889	YGR032W	Saccharomyces cerevisiae S288C	0	98.044
1426-augustus_masked-AHL_3-8012	SPAR_D04590	Saccharomyces paradoxus CBS432	0	100
1434-augustus_masked-CPQ_4-15272	SPAR_A00100	Saccharomyces paradoxus CBS432	0	97.0845
1475-maker-AIE_1-5046	SPAR_B01660	Saccharomyces paradoxus CBS432	4.15e-112	100
1480-maker-CPQ_4-15294	YDR092W	Saccharomyces cerevisiae S288C	1.32e-109	97.403
1482-maker-BRK_4-4772	SPAR_D02130	Saccharomyces paradoxus CBS432	2.28e-50	100
150-augustus_masked-2075-ARN_6	TDEL0C00180	Torulaspora delbrueckii CBS 1146 ASM24337v1	0	99.658
151-augustus_masked-2075-ARN_6	TDEL0C00250	Torulaspora delbrueckii CBS 1146 ASM24337v1	0	98.817
153-augustus_masked-2075-ARN_6	TDEL0C00150	Torulaspora delbrueckii CBS 1146 ASM24337v1	0	98.491
1552-maker-AQA_4-7239	SPAR_D02280	Saccharomyces paradoxus CBS432	0	100
1566-maker-AQD_4-6575	SPAR_D02640	Saccharomyces paradoxus CBS432	0	99.15
1568-maker-AHL_3-8012	SPAR_D04570	Saccharomyces paradoxus CBS432	0	99.2
1577-snap_masked-AQA_4-7171	SPAR_I00240	Saccharomyces paradoxus CBS432	1.08e-107	98.7865
1580-snap_masked-CDT_2-5211	SPAR_O04790	Saccharomyces paradoxus CBS432	0	99.1935
1582-snap_masked-CDT_2-5331	SPAR_L01390	Saccharomyces paradoxus CBS432	1.55e-99	99.321
1588-snap_masked-YCO-8921	LOC117591715	Drosophila guanche DGUA_6	3.31e-90	100
1597-snap_masked-ATQ_7-5187	SPAR_D00800	Saccharomyces paradoxus CBS432	9.92e-50	99.375
1605-snap_masked-CPL_4-15597	SPAR_B01760	Saccharomyces paradoxus CBS432	0	98.2915
1608-snap_masked-AIE_1-5035	SPAR_F00690	Saccharomyces paradoxus CBS432	0	100
1609-snap_masked-CPG_1-7486	SPAR_L03960	Saccharomyces paradoxus CBS432	0	100
1624-snap_masked-AHL_3-7762	SPAR_I01710	Saccharomyces paradoxus CBS432	3.09e-100	100
1625-snap_masked-AHL_3-7762	SPAR_I01700	Saccharomyces paradoxus CBS432	8.77e-165	100
1632-snap_masked-AID_2-6456	SPAR_M02970	Saccharomyces paradoxus CBS432	3.15e-78	100
1633-snap_masked-AID_2-6456	SPAR_M02910	Saccharomyces paradoxus CBS432	0	100
1635-snap_masked-CPL_4-15567	YHR181W	Saccharomyces cerevisiae S288C	6.99e-158	98.253
1636-snap_masked-AID_2-6449	SPAR_O00570	Saccharomyces paradoxus CBS432	1.39e-106	100
1645-snap_masked-CPK_4-16853	SPAR_A00780	Saccharomyces paradoxus CBS432	0	99.696
1648-snap_masked-CGE_5-5812	SPAR_O02210	Saccharomyces paradoxus CBS432	0	99.7075
1673-snap_masked-AQA_4-7086	SPAR_J00580	Saccharomyces paradoxus CBS432	0	100
1678-snap_masked-CPR_4-17651	SPAR_G02210	Saccharomyces paradoxus CBS432	0	96.208
1679-snap_masked-CPI_4-15424	SPAR_O00200	Saccharomyces paradoxus CBS432	0	97.314
1690-snap_masked-AVB_8-7958	SPAR_A00270	Saccharomyces paradoxus CBS432	1.06e-113	100
1700-snap_masked-CGD_5-5439	SPAR_D01840	Saccharomyces paradoxus CBS432	0	99.0935
1710-snap_masked-AHL_3-7774	SPAR_P02330	Saccharomyces paradoxus CBS432	0	100
1711-snap_masked-AIE_1-4858	SPAR_G01890	Saccharomyces paradoxus CBS432	0	100
1726-snap_masked-AVB_8-7945	SPAR_H02160	Saccharomyces paradoxus CBS432	2.62e-108	99.375
1733-snap_masked-CPK_4-16409	SPAR_D05830	Saccharomyces paradoxus CBS432	0	96.5185
1737-snap_masked-AVB_8-7935	SPAR_M03310	Saccharomyces paradoxus CBS432	0	98.351
1744-snap_masked-CGD_5-5433	SPAR_H00980	Saccharomyces paradoxus CBS432	7.25e-69	100
1747-snap_masked-BNB_4-11356	YOL123W	Saccharomyces cerevisiae S288C	0	99.45
1748-snap_masked-CDT_2-5315	SPAR_D06230	Saccharomyces paradoxus CBS432	0	99.9145
1750-snap_masked-CPN_4-15370	SPAR_N00970	Saccharomyces paradoxus CBS432	1.6e-165	97.992
1764-snap_masked-CPG_1-7550	SPAR_F00500	Saccharomyces paradoxus CBS432	1.98e-105	100
1768-YAL001C	YAL001C	Saccharomyces cerevisiae S288C	0	98.7
1769-YAL002W	YAL002W	Saccharomyces cerevisiae S288C	0	100
177-augustus_masked-2802-CPI_4	SPAR_O00210	Saccharomyces paradoxus CBS432	0	96.828
1771-YAL005C_NumOfGenes_3	YAL005C	Saccharomyces cerevisiae S288C	0	100
1772-YAL007C	YAL007C	Saccharomyces cerevisiae S288C	1.7e-150	100
1773-YAL008W	YAL008W	Saccharomyces cerevisiae S288C	1.03e-137	100
1774-YAL009W	YAL009W	Saccharomyces cerevisiae S288C	0	100
1775-YAL010C	YAL010C	Saccharomyces cerevisiae S288C	0	100
1776-YAL011W	YAL011W	Saccharomyces cerevisiae S288C	0	100
1777-YAL012W	YAL012W	Saccharomyces cerevisiae S288C	0	100
1778-YAL013W	YAL013W	Saccharomyces cerevisiae S288C	0	100
1779-YAL014C	YAL014C	Saccharomyces cerevisiae S288C	2.43e-168	100
178-augustus_masked-2804-CPI_4	SPAR_N00730	Saccharomyces paradoxus CBS432	0	95.8895
1780-YAL015C	YAL015C	Saccharomyces cerevisiae S288C	0	100
1783-YAL016W	YAL016W	Saccharomyces cerevisiae S288C	0	100
1784-YAL017W	YAL017W	Saccharomyces cerevisiae S288C	0	100
1785-YAL018C	YAL018C	Saccharomyces cerevisiae S288C	0	100
1786-YAL019W	YAL019W	Saccharomyces cerevisiae S288C	0	100
1788-YAL020C	YAL020C	Saccharomyces cerevisiae S288C	0	100
1789-YAL021C	YAL021C	Saccharomyces cerevisiae S288C	0	100
179-augustus_masked-2806-CPI_4	SPAR_H02500	Saccharomyces paradoxus CBS432	0	100
1790-YAL022C	YAL022C	Saccharomyces cerevisiae S288C	0	100
1791-YAL023C	YAL023C	Saccharomyces cerevisiae S288C	0	100
1792-YAL024C	YAL024C	Saccharomyces cerevisiae S288C	0	100
1793-YAL025C	YAL025C	Saccharomyces cerevisiae S288C	8.03e-169	100
1794-YAL026C	YAL026C	Saccharomyces cerevisiae S288C	0	100
1796-YAL027W	YAL027W	Saccharomyces cerevisiae S288C	0	100
1797-YAL028W	YAL028W	Saccharomyces cerevisiae S288C	0	100
1798-YAL029C	YAL029C	Saccharomyces cerevisiae S288C	0	100
1799-YAL030W	YAL030W	Saccharomyces cerevisiae S288C	1.64e-68	100
1800-YAL031C	YAL031C	Saccharomyces cerevisiae S288C	0	100
1802-YAL032C	YAL032C	Saccharomyces cerevisiae S288C	0	100
1803-YAL033W	YAL033W	Saccharomyces cerevisiae S288C	4.62e-119	100
1804-YAL034C	YAL034C	Saccharomyces cerevisiae S288C	0	100
1806-YAL034W-A	YAL034W-A	Saccharomyces cerevisiae S288C	4.52e-178	100
1807-YAL035W	YAL035W	Saccharomyces cerevisiae S288C	0	100
1808-YAL036C	YAL036C	Saccharomyces cerevisiae S288C	0	100
1809-YAL037C-A	YAL037C-A	Saccharomyces cerevisiae S288C	4.7e-17	100
1810-YAL037W	YAL037W	Saccharomyces cerevisiae S288C	0	100
1811-YAL038W_NumOfGenes_2	YAL038W	Saccharomyces cerevisiae S288C	0	100
1812-YAL039C	YAL039C	Saccharomyces cerevisiae S288C	0	100
1813-YAL040C	YAL040C	Saccharomyces cerevisiae S288C	0	100
1814-YAL041W	YAL041W	Saccharomyces cerevisiae S288C	0	100
1815-YAL042W_NumOfGenes_2	YAL042W	Saccharomyces cerevisiae S288C	0	100
1816-YAL043C	YAL043C	Saccharomyces cerevisiae S288C	0	100
1817-YAL044C	YAL044C	Saccharomyces cerevisiae S288C	3.04e-117	100
1818-YAL044W-A_NumOfGenes_2	YAL044W-A	Saccharomyces cerevisiae S288C	1.05e-81	100
1819-YAL046C	YAL046C	Saccharomyces cerevisiae S288C	2.6e-86	100
1820-YAL047C	YAL047C	Saccharomyces cerevisiae S288C	0	100
1822-YAL048C	YAL048C	Saccharomyces cerevisiae S288C	0	100
1823-YAL049C	YAL049C	Saccharomyces cerevisiae S288C	0	100
1824-YAL051W	YAL051W	Saccharomyces cerevisiae S288C	0	100
1825-YAL053W	YAL053W	Saccharomyces cerevisiae S288C	0	100
1826-YAL054C	YAL054C	Saccharomyces cerevisiae S288C	0	100
1827-YAL055W	YAL055W	Saccharomyces cerevisiae S288C	4.51e-135	100
1828-YAL056W	YAL056W	Saccharomyces cerevisiae S288C	0	100
1829-YAL058W_NumOfGenes_2	YAL058W	Saccharomyces cerevisiae S288C	0	100
1830-YAL059W_NumOfGenes_3	YAL059W	Saccharomyces cerevisiae S288C	2.3e-142	100
1831-YAL060W	YAL060W	Saccharomyces cerevisiae S288C	0	100
1832-YAL061W_NumOfGenes_2	YAL061W	Saccharomyces cerevisiae S288C	0	100
1833-YAL062W_NumOfGenes_2	YAL062W	Saccharomyces cerevisiae S288C	0	100
1834-YAL063C	YAL063C	Saccharomyces cerevisiae S288C	0	100
1835-YAL063C-A	YAL063C-A	Saccharomyces cerevisiae S288C	8.36e-67	100
1836-YAL064C-A_NumOfGenes_2	YAL064C-A	Saccharomyces cerevisiae S288C	5.4e-93	100
1837-YAL064W	YAL064W	Saccharomyces cerevisiae S288C	1.12e-66	100
1838-YAL064W-B	YAL064W-B	Saccharomyces cerevisiae S288C	8.86e-75	100
1839-YAL065C_NumOfGenes_2	YAL065C	Saccharomyces cerevisiae S288C	1.11e-93	100
1841-YAL067C	YAL067C	Saccharomyces cerevisiae S288C	0	100
1844-YAR002C-A	YAR002C-A	Saccharomyces cerevisiae S288C	8.79e-166	100
1845-YAR002W	YAR002W	Saccharomyces cerevisiae S288C	0	100
1846-YAR003W	YAR003W	Saccharomyces cerevisiae S288C	0	100
1847-YAR007C	YAR007C	Saccharomyces cerevisiae S288C	0	100
1848-YAR008W	YAR008W	Saccharomyces cerevisiae S288C	0	100
1849-YAR014C	YAR014C	Saccharomyces cerevisiae S288C	0	100
185-augustus_masked-2814-CPI_4	SPAR_H00280	Saccharomyces paradoxus CBS432	0	98.288
1850-YAR015W	YAR015W	Saccharomyces cerevisiae S288C	0	100
1851-YAR018C	YAR018C	Saccharomyces cerevisiae S288C	0	100
1852-YAR019C	YAR019C	Saccharomyces cerevisiae S288C	0	100
1854-YAR023C_NumOfGenes_2	YAR023C	Saccharomyces cerevisiae S288C	3.5e-136	100
1855-YAR027W	YAR027W	Saccharomyces cerevisiae S288C	9.92e-167	100
1856-YAR028W_NumOfGenes_2	YAR028W	Saccharomyces cerevisiae S288C	3.53e-162	100
1857-YAR029W	YAR029W	Saccharomyces cerevisiae S288C	3.48e-53	100
1859-YAR031W	YAR031W	Saccharomyces cerevisiae S288C	0	100
186-augustus_masked-2814-CPI_4	SPAR_H00290	Saccharomyces paradoxus CBS432	0	97.282
1861-YAR035W_NumOfGenes_2	YAR035W	Saccharomyces cerevisiae S288C	0	100
1862-YAR042W	YAR042W	Saccharomyces cerevisiae S288C	0	100
1864-YAR050W_NumOfGenes_3	YAR050W	Saccharomyces cerevisiae S288C	0	100
1867-YAR066W_NumOfGenes_3	YAR066W	Saccharomyces cerevisiae S288C	1.71e-135	100
1868-YAR068W_NumOfGenes_3	YAR068W	Saccharomyces cerevisiae S288C	1.72e-106	100
187-augustus_masked-2814-CPI_4	YHL011C	Saccharomyces cerevisiae S288C	0	99.688
1870-YBL001C	YBL001C	Saccharomyces cerevisiae S288C	1.37e-74	100
1871-YBL002W	YBL002W	Saccharomyces cerevisiae S288C	2.5e-83	100
1872-YBL003C	YBL003C	Saccharomyces cerevisiae S288C	5.23e-80	100
1873-YBL004W	YBL004W	Saccharomyces cerevisiae S288C	0	100
1874-YBL005W	YBL005W	Saccharomyces cerevisiae S288C	0	100
1875-YBL006C_NumOfGenes_2	YBL006C	Saccharomyces cerevisiae S288C	3e-124	100
1876-YBL007C	YBL007C	Saccharomyces cerevisiae S288C	0	100
1877-YBL008W	YBL008W	Saccharomyces cerevisiae S288C	0	100
1878-YBL008W-A	YBL008W-A	Saccharomyces cerevisiae S288C	5.62e-55	100
1879-YBL009W	YBL009W	Saccharomyces cerevisiae S288C	0	100
1880-YBL010C	YBL010C	Saccharomyces cerevisiae S288C	6.48e-175	100
1881-YBL011W	YBL011W	Saccharomyces cerevisiae S288C	0	100
1883-YBL013W	YBL013W	Saccharomyces cerevisiae S288C	0	100
1884-YBL014C	YBL014C	Saccharomyces cerevisiae S288C	0	100
1885-YBL015W	YBL015W	Saccharomyces cerevisiae S288C	0	100
1886-YBL016W	YBL016W	Saccharomyces cerevisiae S288C	0	100
1887-YBL017C_NumOfGenes_2	YBL017C	Saccharomyces cerevisiae S288C	0	100
1889-YBL019W	YBL019W	Saccharomyces cerevisiae S288C	0	100
1890-YBL020W	YBL020W	Saccharomyces cerevisiae S288C	0	100
1891-YBL021C	YBL021C	Saccharomyces cerevisiae S288C	1.43e-107	100
1892-YBL022C	YBL022C	Saccharomyces cerevisiae S288C	0	100
1893-YBL023C_NumOfGenes_2	YBL023C	Saccharomyces cerevisiae S288C	0	100
1894-YBL024W_NumOfGenes_2	YBL024W	Saccharomyces cerevisiae S288C	0	100
1895-YBL025W_NumOfGenes_2	YBL025W	Saccharomyces cerevisiae S288C	8.53e-108	100
1896-YBL026W_NumOfGenes_2	YBL026W	Saccharomyces cerevisiae S288C	4.2e-55	96.341
1897-YBL027W_NumOfGenes_2	YBL027W	Saccharomyces cerevisiae S288C	0	100
1898-YBL028C_NumOfGenes_2	YBL028C	Saccharomyces cerevisiae S288C	3.02e-65	100
1899-YBL029C-A_NumOfGenes_2	YBL029C-A	Saccharomyces cerevisiae S288C	1.62e-68	100
1900-YBL029W_NumOfGenes_2	YBL029W	Saccharomyces cerevisiae S288C	0	100
1901-YBL030C_NumOfGenes_2	YBL030C	Saccharomyces cerevisiae S288C	0	100
1902-YBL031W_NumOfGenes_2	YBL031W	Saccharomyces cerevisiae S288C	0	100
1903-YBL032W_NumOfGenes_2	YBL032W	Saccharomyces cerevisiae S288C	0	100
1904-YBL033C_NumOfGenes_2	YBL033C	Saccharomyces cerevisiae S288C	0	100
1905-YBL034C_NumOfGenes_2	YBL034C	Saccharomyces cerevisiae S288C	0	100
1906-YBL035C_NumOfGenes_2	YBL035C	Saccharomyces cerevisiae S288C	0	100
1907-YBL036C_NumOfGenes_2	YBL036C	Saccharomyces cerevisiae S288C	0	100
1908-YBL037W_NumOfGenes_2	YBL037W	Saccharomyces cerevisiae S288C	0	100
1909-YBL038W_NumOfGenes_2	YBL038W	Saccharomyces cerevisiae S288C	7.62e-176	100
1910-YBL039C_NumOfGenes_3	YBL039C	Saccharomyces cerevisiae S288C	0	100
1911-YBL039W-B	YBL039W-B	Saccharomyces cerevisiae S288C	6.4e-36	100
1912-YBL040C_NumOfGenes_2	YBL040C	Saccharomyces cerevisiae S288C	8.99e-171	100
1913-YBL041W_NumOfGenes_2	YBL041W	Saccharomyces cerevisiae S288C	0	100
1914-YBL042C_NumOfGenes_2	YBL042C	Saccharomyces cerevisiae S288C	0	100
1915-YBL043W_NumOfGenes_2	YBL043W	Saccharomyces cerevisiae S288C	0	100
1916-YBL044W	YBL044W	Saccharomyces cerevisiae S288C	1.07e-90	100
1917-YBL045C_NumOfGenes_2	YBL045C	Saccharomyces cerevisiae S288C	0	100
1918-YBL046W_NumOfGenes_2	YBL046W	Saccharomyces cerevisiae S288C	0	100
1919-YBL047C_NumOfGenes_2	YBL047C	Saccharomyces cerevisiae S288C	0	100
1920-YBL048W	YBL048W	Saccharomyces cerevisiae S288C	3.66e-64	100
1921-YBL049W_NumOfGenes_2	YBL049W	Saccharomyces cerevisiae S288C	2.94e-92	100
1922-YBL050W_NumOfGenes_2	YBL050W	Saccharomyces cerevisiae S288C	0	99.824
1923-YBL051C_NumOfGenes_2	YBL051C	Saccharomyces cerevisiae S288C	0	100
1924-YBL052C_NumOfGenes_3	YBL052C	Saccharomyces cerevisiae S288C	0	100
1925-YBL054W_NumOfGenes_2	YBL054W	Saccharomyces cerevisiae S288C	0	100
1926-YBL055C_NumOfGenes_2	YBL055C	Saccharomyces cerevisiae S288C	0	100
1927-YBL056W_NumOfGenes_2	YBL056W	Saccharomyces cerevisiae S288C	0	100
1928-YBL057C_NumOfGenes_2	YBL057C	Saccharomyces cerevisiae S288C	2.83e-141	100
1929-YBL058W_NumOfGenes_2	YBL058W	Saccharomyces cerevisiae S288C	0	100
193-augustus_masked-2860-CPI_4	SPAR_B03880	Saccharomyces paradoxus CBS432	0	96.6235
1932-YBL060W_NumOfGenes_2	YBL060W	Saccharomyces cerevisiae S288C	0	100
1933-YBL061C_NumOfGenes_3	YBL061C	Saccharomyces cerevisiae S288C	0	100
1934-YBL063W_NumOfGenes_2	YBL063W	Saccharomyces cerevisiae S288C	0	100
1935-YBL064C	YBL064C	Saccharomyces cerevisiae S288C	0	100
1937-YBL066C	YBL066C	Saccharomyces cerevisiae S288C	0	100
1938-YBL067C	YBL067C	Saccharomyces cerevisiae S288C	0	100
1939-YBL068W	YBL068W	Saccharomyces cerevisiae S288C	0	100
1940-YBL069W_NumOfGenes_2	YBL069W	Saccharomyces cerevisiae S288C	0	100
1942-YBL071C	YBL071C	Saccharomyces cerevisiae S288C	9.78e-73	100
1943-YBL071C-B	YBL071C-B	Saccharomyces cerevisiae S288C	1.16e-18	100
1946-YBL074C	YBL074C	Saccharomyces cerevisiae S288C	0	100
1947-YBL075C	YBL075C	Saccharomyces cerevisiae S288C	0	100
1948-YBL076C	YBL076C	Saccharomyces cerevisiae S288C	0	100
195-augustus_masked-2861-CPI_4	SPAR_N01400	Saccharomyces paradoxus CBS432	0	99.3855
1950-YBL078C	YBL078C	Saccharomyces cerevisiae S288C	1.46e-84	100
1951-YBL079W	YBL079W	Saccharomyces cerevisiae S288C	0	100
1952-YBL080C	YBL080C	Saccharomyces cerevisiae S288C	0	100
1953-YBL081W	YBL081W	Saccharomyces cerevisiae S288C	0	100
1954-YBL082C_NumOfGenes_2	YBL082C	Saccharomyces cerevisiae S288C	0	100
1955-YBL084C	YBL084C	Saccharomyces cerevisiae S288C	0	100
1956-YBL085W	YBL085W	Saccharomyces cerevisiae S288C	0	100
1957-YBL086C	YBL086C	Saccharomyces cerevisiae S288C	0	100
1959-YBL088C	YBL088C	Saccharomyces cerevisiae S288C	0	100
1960-YBL089W	YBL089W	Saccharomyces cerevisiae S288C	0	100
1961-YBL090W	YBL090W	Saccharomyces cerevisiae S288C	1.14e-118	100
1962-YBL091C	YBL091C	Saccharomyces cerevisiae S288C	0	100
1964-YBL092W	YBL092W	Saccharomyces cerevisiae S288C	4.34e-94	100
1965-YBL093C	YBL093C	Saccharomyces cerevisiae S288C	4.92e-155	100
1966-YBL095W_NumOfGenes_2	YBL095W	Saccharomyces cerevisiae S288C	0	100
1968-YBL097W	YBL097W	Saccharomyces cerevisiae S288C	0	100
1969-YBL098W	YBL098W	Saccharomyces cerevisiae S288C	0	100
1970-YBL099W_NumOfGenes_2	YBL099W	Saccharomyces cerevisiae S288C	0	100
1971-YBL100W-C	YBL100W-C	Saccharomyces cerevisiae S288C	8.35e-23	100
1972-YBL101C	YBL101C	Saccharomyces cerevisiae S288C	0	100
1973-YBL102W	YBL102W	Saccharomyces cerevisiae S288C	1.1e-160	100
1974-YBL103C	YBL103C	Saccharomyces cerevisiae S288C	0	100
1975-YBL104C	YBL104C	Saccharomyces cerevisiae S288C	0	100
1976-YBL105C	YBL105C	Saccharomyces cerevisiae S288C	0	100
1977-YBL106C	YBL106C	Saccharomyces cerevisiae S288C	0	100
1978-YBL107C	YBL107C	Saccharomyces cerevisiae S288C	2.44e-137	100
198-augustus_masked-2861-CPI_4	SPAR_N01280	Saccharomyces paradoxus CBS432	1.83e-138	95.991
1982-YBR001C	YBR001C	Saccharomyces cerevisiae S288C	0	100
1983-YBR002C	YBR002C	Saccharomyces cerevisiae S288C	0	100
1984-YBR003W	YBR003W	Saccharomyces cerevisiae S288C	0	100
1985-YBR004C	YBR004C	Saccharomyces cerevisiae S288C	0	100
1986-YBR005W	YBR005W	Saccharomyces cerevisiae S288C	9.03e-146	100
1987-YBR006W	YBR006W	Saccharomyces cerevisiae S288C	0	100
1988-YBR007C	YBR007C	Saccharomyces cerevisiae S288C	0	100
1989-YBR008C	YBR008C	Saccharomyces cerevisiae S288C	0	100
1990-YBR009C_NumOfGenes_2	YBR009C	Saccharomyces cerevisiae S288C	1.1e-69	100
1991-YBR010W	YBR010W	Saccharomyces cerevisiae S288C	6e-96	100
1992-YBR011C	YBR011C	Saccharomyces cerevisiae S288C	0	100
1994-YBR013C	YBR013C	Saccharomyces cerevisiae S288C	1.5e-93	100
1995-YBR014C	YBR014C	Saccharomyces cerevisiae S288C	5.27e-133	100
1996-YBR015C	YBR015C	Saccharomyces cerevisiae S288C	0	100
1997-YBR016W	YBR016W	Saccharomyces cerevisiae S288C	5.23e-79	100
1998-YBR017C	YBR017C	Saccharomyces cerevisiae S288C	0	100
1999-YBR018C	YBR018C	Saccharomyces cerevisiae S288C	0	100
2000-YBR019C	YBR019C	Saccharomyces cerevisiae S288C	0	100
2001-YBR020W	YBR020W	Saccharomyces cerevisiae S288C	0	100
2002-YBR021W	YBR021W	Saccharomyces cerevisiae S288C	0	100
2003-YBR022W	YBR022W	Saccharomyces cerevisiae S288C	2.51e-132	100
2004-YBR023C	YBR023C	Saccharomyces cerevisiae S288C	0	100
2005-YBR024W	YBR024W	Saccharomyces cerevisiae S288C	0	100
2006-YBR025C	YBR025C	Saccharomyces cerevisiae S288C	0	100
2007-YBR026C	YBR026C	Saccharomyces cerevisiae S288C	0	100
2008-YBR027C	YBR027C	Saccharomyces cerevisiae S288C	1.04e-71	100
2009-YBR028C	YBR028C	Saccharomyces cerevisiae S288C	0	100
2010-YBR029C	YBR029C	Saccharomyces cerevisiae S288C	0	100
2011-YBR030W	YBR030W	Saccharomyces cerevisiae S288C	0	100
2012-YBR032W	YBR032W	Saccharomyces cerevisiae S288C	5.44e-73	100
2013-YBR033W	YBR033W	Saccharomyces cerevisiae S288C	0	100
2014-YBR034C	YBR034C	Saccharomyces cerevisiae S288C	0	100
2015-YBR035C	YBR035C	Saccharomyces cerevisiae S288C	3.11e-172	100
2016-YBR036C	YBR036C	Saccharomyces cerevisiae S288C	0	100
2017-YBR037C	YBR037C	Saccharomyces cerevisiae S288C	0	100
2018-YBR038W_NumOfGenes_2	YBR038W	Saccharomyces cerevisiae S288C	0	100
2019-YBR039W_NumOfGenes_2	YBR039W	Saccharomyces cerevisiae S288C	0	100
202-augustus_masked-2866-CPI_4	SPAR_H02200	Saccharomyces paradoxus CBS432	0	99.276
2020-YBR040W	YBR040W	Saccharomyces cerevisiae S288C	0	100
2021-YBR041W	YBR041W	Saccharomyces cerevisiae S288C	0	100
2022-YBR042C	YBR042C	Saccharomyces cerevisiae S288C	0	100
2023-YBR043C	YBR043C	Saccharomyces cerevisiae S288C	0	100
2024-YBR044C	YBR044C	Saccharomyces cerevisiae S288C	0	100
2025-YBR045C_NumOfGenes_2	YBR045C	Saccharomyces cerevisiae S288C	0	100
2026-YBR046C	YBR046C	Saccharomyces cerevisiae S288C	0	100
2027-YBR047W	YBR047W	Saccharomyces cerevisiae S288C	2.59e-129	100
2029-YBR049C	YBR049C	Saccharomyces cerevisiae S288C	0	100
2030-YBR050C	YBR050C	Saccharomyces cerevisiae S288C	0	100
2032-YBR052C	YBR052C	Saccharomyces cerevisiae S288C	8.33e-158	100
2033-YBR053C	YBR053C	Saccharomyces cerevisiae S288C	0	100
2034-YBR054W	YBR054W	Saccharomyces cerevisiae S288C	0	100
2035-YBR055C	YBR055C	Saccharomyces cerevisiae S288C	0	100
2036-YBR056W	YBR056W	Saccharomyces cerevisiae S288C	0	100
2038-YBR057C	YBR057C	Saccharomyces cerevisiae S288C	0	100
2039-YBR058C	YBR058C	Saccharomyces cerevisiae S288C	0	100
2040-YBR058C-A	YBR058C-A	Saccharomyces cerevisiae S288C	4.78e-56	100
2041-YBR059C	YBR059C	Saccharomyces cerevisiae S288C	0	100
2042-YBR060C	YBR060C	Saccharomyces cerevisiae S288C	0	100
2043-YBR061C	YBR061C	Saccharomyces cerevisiae S288C	0	100
2044-YBR062C	YBR062C	Saccharomyces cerevisiae S288C	2.36e-117	100
2045-YBR063C_NumOfGenes_2	YBR063C	Saccharomyces cerevisiae S288C	0	100
2046-YBR065C	YBR065C	Saccharomyces cerevisiae S288C	0	100
2047-YBR066C	YBR066C	Saccharomyces cerevisiae S288C	7.96e-160	100
2048-YBR067C	YBR067C	Saccharomyces cerevisiae S288C	2.01e-104	100
2049-YBR069C_NumOfGenes_3	YBR069C	Saccharomyces cerevisiae S288C	0	100
2050-YBR070C_NumOfGenes_2	YBR070C	Saccharomyces cerevisiae S288C	1.25e-177	100
2051-YBR071W_NumOfGenes_2	YBR071W	Saccharomyces cerevisiae S288C	1.03e-140	100
2052-YBR072C-A	YBR072C-A	Saccharomyces cerevisiae S288C	5.87e-34	100
2054-YBR073W	YBR073W	Saccharomyces cerevisiae S288C	0	100
2055-YBR074W	YBR074W	Saccharomyces cerevisiae S288C	0	100
2057-YBR076W	YBR076W	Saccharomyces cerevisiae S288C	0	100
2058-YBR077C	YBR077C	Saccharomyces cerevisiae S288C	2.66e-120	100
2059-YBR078W	YBR078W	Saccharomyces cerevisiae S288C	0	100
2060-YBR079C	YBR079C	Saccharomyces cerevisiae S288C	0	100
2061-YBR080C	YBR080C	Saccharomyces cerevisiae S288C	0	100
2062-YBR081C	YBR081C	Saccharomyces cerevisiae S288C	0	100
2064-YBR083W	YBR083W	Saccharomyces cerevisiae S288C	0	100
2066-YBR084W	YBR084W	Saccharomyces cerevisiae S288C	0	100
2067-YBR085C-A	YBR085C-A	Saccharomyces cerevisiae S288C	4.87e-59	100
2068-YBR085W	YBR085W	Saccharomyces cerevisiae S288C	0	100
2069-YBR086C	YBR086C	Saccharomyces cerevisiae S288C	0	100
2070-YBR087W	YBR087W	Saccharomyces cerevisiae S288C	0	100
2071-YBR088C_NumOfGenes_2	YBR088C	Saccharomyces cerevisiae S288C	0	100
2072-YBR089C-A	YBR089C-A	Saccharomyces cerevisiae S288C	4.36e-63	100
2074-YBR091C_NumOfGenes_2	YBR091C	Saccharomyces cerevisiae S288C	1.1e-80	100
2075-YBR092C	YBR092C	Saccharomyces cerevisiae S288C	0	100
2076-YBR093C	YBR093C	Saccharomyces cerevisiae S288C	0	100
2077-YBR094W	YBR094W	Saccharomyces cerevisiae S288C	0	100
2078-YBR095C	YBR095C	Saccharomyces cerevisiae S288C	0	100
2079-YBR096W	YBR096W	Saccharomyces cerevisiae S288C	1.52e-173	100
208-augustus_masked-3088-AHL_3	SPAR_D02680	Saccharomyces paradoxus CBS432	0	100
2080-YBR097W	YBR097W	Saccharomyces cerevisiae S288C	0	100
2081-YBR098W_NumOfGenes_2	YBR098W	Saccharomyces cerevisiae S288C	0	100
2082-YBR101C	YBR101C	Saccharomyces cerevisiae S288C	0	100
2083-YBR102C	YBR102C	Saccharomyces cerevisiae S288C	0	100
2085-YBR103W	YBR103W	Saccharomyces cerevisiae S288C	0	100
2086-YBR104W	YBR104W	Saccharomyces cerevisiae S288C	0	100
2087-YBR105C	YBR105C	Saccharomyces cerevisiae S288C	0	100
2088-YBR106W	YBR106W	Saccharomyces cerevisiae S288C	1.73e-141	100
2089-YBR107C	YBR107C	Saccharomyces cerevisiae S288C	0	100
2090-YBR108W	YBR108W	Saccharomyces cerevisiae S288C	0	100
2091-YBR109C	YBR109C	Saccharomyces cerevisiae S288C	5.43e-103	100
2093-YBR110W	YBR110W	Saccharomyces cerevisiae S288C	0	100
2094-YBR111C	YBR111C	Saccharomyces cerevisiae S288C	2.6e-175	100
2096-YBR112C	YBR112C	Saccharomyces cerevisiae S288C	0	100
2098-YBR114W	YBR114W	Saccharomyces cerevisiae S288C	0	100
2099-YBR115C	YBR115C	Saccharomyces cerevisiae S288C	0	100
210-augustus_masked-3103-AHL_3	SPAR_D04580	Saccharomyces paradoxus CBS432	0	100
2101-YBR117C	YBR117C	Saccharomyces cerevisiae S288C	0	100
2102-YBR119W	YBR119W	Saccharomyces cerevisiae S288C	0	100
2103-YBR120C	YBR120C	Saccharomyces cerevisiae S288C	6.21e-119	100
2104-YBR121C_NumOfGenes_2	YBR121C	Saccharomyces cerevisiae S288C	0	100
2105-YBR122C	YBR122C	Saccharomyces cerevisiae S288C	9.51e-117	100
2106-YBR123C	YBR123C	Saccharomyces cerevisiae S288C	0	100
2108-YBR125C	YBR125C	Saccharomyces cerevisiae S288C	0	100
2109-YBR126C	YBR126C	Saccharomyces cerevisiae S288C	0	100
211-augustus_masked-3105-AHL_3	SPAR_K00030	Saccharomyces paradoxus CBS432	0	99.708
2110-YBR126W-A_NumOfGenes_2	YBR126W-A	Saccharomyces cerevisiae S288C	2.69e-47	100
2111-YBR127C	YBR127C	Saccharomyces cerevisiae S288C	0	100
2112-YBR128C	YBR128C	Saccharomyces cerevisiae S288C	0	100
2113-YBR129C	YBR129C	Saccharomyces cerevisiae S288C	0	100
2114-YBR130C	YBR130C	Saccharomyces cerevisiae S288C	0	100
2115-YBR131W_NumOfGenes_2	YBR131W	Saccharomyces cerevisiae S288C	0	100
2116-YBR132C	YBR132C	Saccharomyces cerevisiae S288C	0	100
2117-YBR133C	YBR133C	Saccharomyces cerevisiae S288C	0	100
2119-YBR135W	YBR135W	Saccharomyces cerevisiae S288C	5.33e-88	100
2120-YBR136W	YBR136W	Saccharomyces cerevisiae S288C	0	100
2121-YBR137W	YBR137W	Saccharomyces cerevisiae S288C	2.82e-135	100
2122-YBR138C	YBR138C	Saccharomyces cerevisiae S288C	0	100
2123-YBR139W	YBR139W	Saccharomyces cerevisiae S288C	0	100
2124-YBR140C	YBR140C	Saccharomyces cerevisiae S288C	0	100
2125-YBR141C_NumOfGenes_2	YBR141C	Saccharomyces cerevisiae S288C	0	100
2126-YBR142W	YBR142W	Saccharomyces cerevisiae S288C	0	100
2127-YBR143C	YBR143C	Saccharomyces cerevisiae S288C	0	100
2128-YBR144C	YBR144C	Saccharomyces cerevisiae S288C	3.61e-77	100
2129-YBR145W	YBR145W	Saccharomyces cerevisiae S288C	0	100
2130-YBR146W	YBR146W	Saccharomyces cerevisiae S288C	0	100
2131-YBR147W	YBR147W	Saccharomyces cerevisiae S288C	0	100
2132-YBR148W	YBR148W	Saccharomyces cerevisiae S288C	0	100
2133-YBR149W	YBR149W	Saccharomyces cerevisiae S288C	0	100
2134-YBR150C	YBR150C	Saccharomyces cerevisiae S288C	0	100
2135-YBR151W	YBR151W	Saccharomyces cerevisiae S288C	0	100
2136-YBR152W	YBR152W	Saccharomyces cerevisiae S288C	0	100
2137-YBR153W	YBR153W	Saccharomyces cerevisiae S288C	0	100
2138-YBR154C	YBR154C	Saccharomyces cerevisiae S288C	2.26e-164	100
2139-YBR155W	YBR155W	Saccharomyces cerevisiae S288C	0	100
2140-YBR156C	YBR156C	Saccharomyces cerevisiae S288C	0	100
2141-YBR157C	YBR157C	Saccharomyces cerevisiae S288C	7.36e-166	100
2142-YBR158W	YBR158W	Saccharomyces cerevisiae S288C	0	100
2143-YBR159W	YBR159W	Saccharomyces cerevisiae S288C	0	100
2144-YBR160W	YBR160W	Saccharomyces cerevisiae S288C	0	100
2145-YBR161W	YBR161W	Saccharomyces cerevisiae S288C	0	100
2146-YBR162C	YBR162C	Saccharomyces cerevisiae S288C	0	100
2147-YBR162W-A	YBR162W-A	Saccharomyces cerevisiae S288C	6.87e-42	100
2148-YBR163W	YBR163W	Saccharomyces cerevisiae S288C	0	100
2149-YBR164C	YBR164C	Saccharomyces cerevisiae S288C	1.01e-126	100
2150-YBR165W	YBR165W	Saccharomyces cerevisiae S288C	0	100
2151-YBR166C	YBR166C	Saccharomyces cerevisiae S288C	0	100
2152-YBR167C	YBR167C	Saccharomyces cerevisiae S288C	1.58e-96	100
2153-YBR168W	YBR168W	Saccharomyces cerevisiae S288C	0	100
2154-YBR169C	YBR169C	Saccharomyces cerevisiae S288C	0	100
2155-YBR170C	YBR170C	Saccharomyces cerevisiae S288C	0	100
2156-YBR171W	YBR171W	Saccharomyces cerevisiae S288C	4.21e-153	100
2157-YBR172C	YBR172C	Saccharomyces cerevisiae S288C	0	100
2158-YBR173C	YBR173C	Saccharomyces cerevisiae S288C	1.17e-110	100
2159-YBR175W_NumOfGenes_2	YBR175W	Saccharomyces cerevisiae S288C	0	100
2160-YBR176W	YBR176W	Saccharomyces cerevisiae S288C	0	100
2161-YBR177C	YBR177C	Saccharomyces cerevisiae S288C	0	100
2163-YBR179C	YBR179C	Saccharomyces cerevisiae S288C	0	100
2164-YBR180W	YBR180W	Saccharomyces cerevisiae S288C	0	100
2166-YBR182C	YBR182C	Saccharomyces cerevisiae S288C	0	100
2167-YBR182C-A	YBR182C-A	Saccharomyces cerevisiae S288C	1.94e-39	100
2168-YBR183W	YBR183W	Saccharomyces cerevisiae S288C	0	100
2169-YBR184W	YBR184W	Saccharomyces cerevisiae S288C	0	100
2170-YBR185C	YBR185C	Saccharomyces cerevisiae S288C	0	100
2171-YBR186W	YBR186W	Saccharomyces cerevisiae S288C	0	100
2172-YBR187W	YBR187W	Saccharomyces cerevisiae S288C	2.26e-175	100
2173-YBR188C	YBR188C	Saccharomyces cerevisiae S288C	6.85e-102	100
2177-YBR192W	YBR192W	Saccharomyces cerevisiae S288C	0	100
2178-YBR193C	YBR193C	Saccharomyces cerevisiae S288C	1.09e-152	100
2179-YBR194W	YBR194W	Saccharomyces cerevisiae S288C	3.78e-89	100
2180-YBR195C	YBR195C	Saccharomyces cerevisiae S288C	0	100
2181-YBR196C	YBR196C	Saccharomyces cerevisiae S288C	0	100
2182-YBR196C-A	YBR196C-A	Saccharomyces cerevisiae S288C	3.87e-31	100
2183-YBR196C-B	YBR196C-B	Saccharomyces cerevisiae S288C	1.68e-18	100
2184-YBR197C	YBR197C	Saccharomyces cerevisiae S288C	2.99e-145	100
2185-YBR198C	YBR198C	Saccharomyces cerevisiae S288C	0	100
2186-YBR199W	YBR199W	Saccharomyces cerevisiae S288C	0	100
2187-YBR200W	YBR200W	Saccharomyces cerevisiae S288C	0	100
2188-YBR200W-A	YBR200W-A	Saccharomyces cerevisiae S288C	2.59e-36	100
2189-YBR201C-A	YBR201C-A	Saccharomyces cerevisiae S288C	4.94e-45	100
2190-YBR201W	YBR201W	Saccharomyces cerevisiae S288C	2.97e-157	100
2191-YBR202W	YBR202W	Saccharomyces cerevisiae S288C	0	100
2192-YBR203W	YBR203W	Saccharomyces cerevisiae S288C	0	100
2193-YBR204C	YBR204C	Saccharomyces cerevisiae S288C	0	100
2194-YBR205W	YBR205W	Saccharomyces cerevisiae S288C	0	100
2196-YBR207W	YBR207W	Saccharomyces cerevisiae S288C	0	100
2197-YBR208C	YBR208C	Saccharomyces cerevisiae S288C	0	100
2198-YBR209W	YBR209W	Saccharomyces cerevisiae S288C	8.41e-76	100
2199-YBR210W	YBR210W	Saccharomyces cerevisiae S288C	9.98e-91	100
2200-YBR211C	YBR211C	Saccharomyces cerevisiae S288C	0	100
2201-YBR212W	YBR212W	Saccharomyces cerevisiae S288C	0	100
2202-YBR213W	YBR213W	Saccharomyces cerevisiae S288C	0	100
2203-YBR214W	YBR214W	Saccharomyces cerevisiae S288C	0	100
2204-YBR215W	YBR215W	Saccharomyces cerevisiae S288C	0	100
2205-YBR216C	YBR216C	Saccharomyces cerevisiae S288C	0	100
2206-YBR217W	YBR217W	Saccharomyces cerevisiae S288C	7.54e-127	100
2207-YBR218C	YBR218C	Saccharomyces cerevisiae S288C	0	100
2209-YBR220C	YBR220C	Saccharomyces cerevisiae S288C	0	100
2210-YBR221C	YBR221C	Saccharomyces cerevisiae S288C	0	100
2211-YBR221W-A	YBR221W-A	Saccharomyces cerevisiae S288C	4.62e-20	100
2212-YBR222C	YBR222C	Saccharomyces cerevisiae S288C	0	100
2213-YBR223C_NumOfGenes_2	YBR223C	Saccharomyces cerevisiae S288C	0	100
2215-YBR225W	YBR225W	Saccharomyces cerevisiae S288C	0	100
2217-YBR227C	YBR227C	Saccharomyces cerevisiae S288C	0	100
2218-YBR228W	YBR228W	Saccharomyces cerevisiae S288C	0	100
2219-YBR229C	YBR229C	Saccharomyces cerevisiae S288C	0	100
2221-YBR230W-A	YBR230W-A	Saccharomyces cerevisiae S288C	1.18e-43	100
2222-YBR231C	YBR231C	Saccharomyces cerevisiae S288C	0	100
2223-YBR233W_NumOfGenes_2	YBR233W	Saccharomyces cerevisiae S288C	0	100
2224-YBR233W-A	YBR233W-A	Saccharomyces cerevisiae S288C	1.86e-63	100
2225-YBR234C	YBR234C	Saccharomyces cerevisiae S288C	0	100
2226-YBR235W	YBR235W	Saccharomyces cerevisiae S288C	0	100
2227-YBR236C	YBR236C	Saccharomyces cerevisiae S288C	0	100
2228-YBR237W	YBR237W	Saccharomyces cerevisiae S288C	0	100
2229-YBR238C	YBR238C	Saccharomyces cerevisiae S288C	0	100
2230-YBR239C	YBR239C	Saccharomyces cerevisiae S288C	0	100
2231-YBR240C	YBR240C	Saccharomyces cerevisiae S288C	0	100
2232-YBR241C	YBR241C	Saccharomyces cerevisiae S288C	0	100
2233-YBR242W	YBR242W	Saccharomyces cerevisiae S288C	0	100
2234-YBR243C	YBR243C	Saccharomyces cerevisiae S288C	0	100
2235-YBR244W	YBR244W	Saccharomyces cerevisiae S288C	3.26e-117	100
2236-YBR245C	YBR245C	Saccharomyces cerevisiae S288C	0	100
2237-YBR246W	YBR246W	Saccharomyces cerevisiae S288C	0	100
2238-YBR247C	YBR247C	Saccharomyces cerevisiae S288C	0	100
2239-YBR248C	YBR248C	Saccharomyces cerevisiae S288C	0	100
2240-YBR249C	YBR249C	Saccharomyces cerevisiae S288C	0	100
2241-YBR250W	YBR250W	Saccharomyces cerevisiae S288C	0	100
2242-YBR251W	YBR251W	Saccharomyces cerevisiae S288C	0	100
2243-YBR252W	YBR252W	Saccharomyces cerevisiae S288C	1.19e-104	100
2244-YBR253W	YBR253W	Saccharomyces cerevisiae S288C	7.65e-86	100
2245-YBR254C	YBR254C	Saccharomyces cerevisiae S288C	3.17e-120	100
2247-YBR255W	YBR255W	Saccharomyces cerevisiae S288C	0	100
2248-YBR256C	YBR256C	Saccharomyces cerevisiae S288C	3.17e-177	100
2249-YBR257W	YBR257W	Saccharomyces cerevisiae S288C	0	100
2250-YBR258C	YBR258C	Saccharomyces cerevisiae S288C	3.86e-102	100
2251-YBR259W	YBR259W	Saccharomyces cerevisiae S288C	0	100
2252-YBR260C	YBR260C	Saccharomyces cerevisiae S288C	0	100
2253-YBR261C	YBR261C	Saccharomyces cerevisiae S288C	7.11e-167	100
2254-YBR262C	YBR262C	Saccharomyces cerevisiae S288C	2.17e-76	100
2255-YBR263W	YBR263W	Saccharomyces cerevisiae S288C	0	100
2256-YBR264C	YBR264C	Saccharomyces cerevisiae S288C	7.56e-150	100
2257-YBR265W	YBR265W	Saccharomyces cerevisiae S288C	0	100
2258-YBR267W_NumOfGenes_2	YBR267W	Saccharomyces cerevisiae S288C	0	100
2259-YBR268W	YBR268W	Saccharomyces cerevisiae S288C	1.52e-75	100
2260-YBR269C	YBR269C	Saccharomyces cerevisiae S288C	1.22e-97	100
2261-YBR270C	YBR270C	Saccharomyces cerevisiae S288C	0	100
2262-YBR271W	YBR271W	Saccharomyces cerevisiae S288C	0	100
2263-YBR272C	YBR272C	Saccharomyces cerevisiae S288C	0	100
2264-YBR273C	YBR273C	Saccharomyces cerevisiae S288C	0	100
2265-YBR274W	YBR274W	Saccharomyces cerevisiae S288C	0	100
2266-YBR275C	YBR275C	Saccharomyces cerevisiae S288C	0	100
2267-YBR276C	YBR276C	Saccharomyces cerevisiae S288C	0	100
2268-YBR278W_NumOfGenes_2	YBR278W	Saccharomyces cerevisiae S288C	1.33e-118	100
2269-YBR279W	YBR279W	Saccharomyces cerevisiae S288C	0	100
2270-YBR280C	YBR280C	Saccharomyces cerevisiae S288C	0	100
2271-YBR281C	YBR281C	Saccharomyces cerevisiae S288C	0	100
2272-YBR282W	YBR282W	Saccharomyces cerevisiae S288C	7.63e-108	100
2273-YBR283C	YBR283C	Saccharomyces cerevisiae S288C	0	100
2274-YBR284W	YBR284W	Saccharomyces cerevisiae S288C	0	100
2275-YBR285W	YBR285W	Saccharomyces cerevisiae S288C	4.3e-106	100
2276-YBR286W	YBR286W	Saccharomyces cerevisiae S288C	0	100
2277-YBR287W	YBR287W	Saccharomyces cerevisiae S288C	0	100
2278-YBR288C	YBR288C	Saccharomyces cerevisiae S288C	0	100
2279-YBR289W	YBR289W	Saccharomyces cerevisiae S288C	0	100
2280-YBR290W	YBR290W	Saccharomyces cerevisiae S288C	0	100
2281-YBR291C	YBR291C	Saccharomyces cerevisiae S288C	0	100
2282-YBR292C	YBR292C	Saccharomyces cerevisiae S288C	1.66e-71	100
2283-YBR293W	YBR293W	Saccharomyces cerevisiae S288C	0	100
2284-YBR294W	YBR294W	Saccharomyces cerevisiae S288C	0	100
2285-YBR295W	YBR295W	Saccharomyces cerevisiae S288C	0	100
2286-YBR296C	YBR296C	Saccharomyces cerevisiae S288C	0	100
2287-YBR296C-A	YBR296C-A	Saccharomyces cerevisiae S288C	7.68e-24	100
2288-YBR297W	YBR297W	Saccharomyces cerevisiae S288C	0	100
2289-YBR298C_NumOfGenes_2	YBR298C	Saccharomyces cerevisiae S288C	0	100
2290-YCL001W	YCL001W	Saccharomyces cerevisiae S288C	6.52e-125	100
2291-YCL001W-A	YCL001W-A	Saccharomyces cerevisiae S288C	8.79e-96	100
2292-YCL001W-B	YCL001W-B	Saccharomyces cerevisiae S288C	1.92e-57	100
2293-YCL002C	YCL002C	Saccharomyces cerevisiae S288C	8.81e-177	99.6015
2294-YCL004W	YCL004W	Saccharomyces cerevisiae S288C	0	100
2295-YCL005W	YCL005W	Saccharomyces cerevisiae S288C	3.08e-179	100
2297-YCL008C_NumOfGenes_2	YCL008C	Saccharomyces cerevisiae S288C	0	100
2298-YCL009C_NumOfGenes_2	YCL009C	Saccharomyces cerevisiae S288C	0	100
2299-YCL010C_NumOfGenes_2	YCL010C	Saccharomyces cerevisiae S288C	0	100
2300-YCL011C_NumOfGenes_2	YCL011C	Saccharomyces cerevisiae S288C	0	100
2302-YCL014W	YCL014W	Saccharomyces cerevisiae S288C	0	100
2303-YCL016C	YCL016C	Saccharomyces cerevisiae S288C	0	100
2304-YCL017C	YCL017C	Saccharomyces cerevisiae S288C	0	100
2305-YCL018W	YCL018W	Saccharomyces cerevisiae S288C	0	100
2306-YCL021W-A_NumOfGenes_2	YCL021W-A	Saccharomyces cerevisiae S288C	1.51e-91	100
2309-YCL025C	YCL025C	Saccharomyces cerevisiae S288C	0	100
2310-YCL026C-A	YCL026C-A	Saccharomyces cerevisiae S288C	3.86e-134	100
2311-YCL026C-B	YCL026C-B	Saccharomyces cerevisiae S288C	8.72e-130	100
2312-YCL027W	YCL027W	Saccharomyces cerevisiae S288C	0	100
2313-YCL028W	YCL028W	Saccharomyces cerevisiae S288C	0	100
2314-YCL029C	YCL029C	Saccharomyces cerevisiae S288C	0	100
2315-YCL030C	YCL030C	Saccharomyces cerevisiae S288C	0	100
2316-YCL031C	YCL031C	Saccharomyces cerevisiae S288C	0	100
2317-YCL032W	YCL032W	Saccharomyces cerevisiae S288C	0	100
2318-YCL033C	YCL033C	Saccharomyces cerevisiae S288C	9.59e-129	100
2319-YCL034W	YCL034W	Saccharomyces cerevisiae S288C	0	100
2320-YCL035C	YCL035C	Saccharomyces cerevisiae S288C	3.15e-73	100
2321-YCL036W	YCL036W	Saccharomyces cerevisiae S288C	0	100
2322-YCL037C	YCL037C	Saccharomyces cerevisiae S288C	0	100
2323-YCL038C	YCL038C	Saccharomyces cerevisiae S288C	0	100
2324-YCL039W	YCL039W	Saccharomyces cerevisiae S288C	0	100
2325-YCL040W	YCL040W	Saccharomyces cerevisiae S288C	0	100
2327-YCL042W	YCL042W	Saccharomyces cerevisiae S288C	2.58e-81	100
2328-YCL043C	YCL043C	Saccharomyces cerevisiae S288C	0	100
2329-YCL044C	YCL044C	Saccharomyces cerevisiae S288C	0	100
2330-YCL045C_NumOfGenes_2	YCL045C	Saccharomyces cerevisiae S288C	0	100
2331-YCL047C	YCL047C	Saccharomyces cerevisiae S288C	0	100
2332-YCL048W	YCL048W	Saccharomyces cerevisiae S288C	0	100
2333-YCL048W-A_NumOfGenes_2	YCL048W-A	Saccharomyces cerevisiae S288C	3.41e-53	100
2334-YCL049C	YCL049C	Saccharomyces cerevisiae S288C	0	100
2335-YCL050C	YCL050C	Saccharomyces cerevisiae S288C	0	100
2336-YCL051W	YCL051W	Saccharomyces cerevisiae S288C	0	100
2337-YCL052C	YCL052C	Saccharomyces cerevisiae S288C	0	100
2338-YCL054W	YCL054W	Saccharomyces cerevisiae S288C	0	100
2339-YCL054W-A	YCL054W-A	Saccharomyces cerevisiae S288C	2.14e-15	100
2340-YCL055W	YCL055W	Saccharomyces cerevisiae S288C	0	100
2341-YCL056C	YCL056C	Saccharomyces cerevisiae S288C	2.3e-102	100
2342-YCL057C-A	YCL057C-A	Saccharomyces cerevisiae S288C	3.6e-69	100
2343-YCL057W	YCL057W	Saccharomyces cerevisiae S288C	0	100
2344-YCL058W-A_NumOfGenes_2	YCL058W-A	Saccharomyces cerevisiae S288C	3.29e-73	100
2345-YCL059C	YCL059C	Saccharomyces cerevisiae S288C	0	100
2346-YCL061C	YCL061C	Saccharomyces cerevisiae S288C	0	100
2347-YCL063W	YCL063W	Saccharomyces cerevisiae S288C	0	100
2348-YCL064C	YCL064C	Saccharomyces cerevisiae S288C	0	100
2350-YCR001W	YCR001W	Saccharomyces cerevisiae S288C	5.78e-74	100
2351-YCR002C	YCR002C	Saccharomyces cerevisiae S288C	0	100
2352-YCR003W	YCR003W	Saccharomyces cerevisiae S288C	3.89e-114	100
2353-YCR004C	YCR004C	Saccharomyces cerevisiae S288C	8.55e-177	100
2354-YCR005C	YCR005C	Saccharomyces cerevisiae S288C	0	100
2355-YCR006C	YCR006C	Saccharomyces cerevisiae S288C	1.8e-116	100
2356-YCR007C	YCR007C	Saccharomyces cerevisiae S288C	0	100
2357-YCR008W	YCR008W	Saccharomyces cerevisiae S288C	0	100
2358-YCR009C	YCR009C	Saccharomyces cerevisiae S288C	0	100
2359-YCR010C	YCR010C	Saccharomyces cerevisiae S288C	0	100
2360-YCR011C	YCR011C	Saccharomyces cerevisiae S288C	0	100
2361-YCR012W_NumOfGenes_2	YCR012W	Saccharomyces cerevisiae S288C	0	100
2362-YCR014C	YCR014C	Saccharomyces cerevisiae S288C	0	100
2363-YCR015C	YCR015C	Saccharomyces cerevisiae S288C	0	100
2364-YCR016W	YCR016W	Saccharomyces cerevisiae S288C	5.78e-173	100
2365-YCR017C	YCR017C	Saccharomyces cerevisiae S288C	0	100
2366-YCR018C	YCR018C	Saccharomyces cerevisiae S288C	1.73e-153	100
2367-YCR019W	YCR019W	Saccharomyces cerevisiae S288C	0	100
2368-YCR020C	YCR020C	Saccharomyces cerevisiae S288C	1.05e-162	100
2369-YCR020C-A	YCR020C-A	Saccharomyces cerevisiae S288C	9.49e-59	100
2370-YCR020W-B	YCR020W-B	Saccharomyces cerevisiae S288C	3.98e-52	100
2371-YCR021C	YCR021C	Saccharomyces cerevisiae S288C	0	100
2372-YCR022C	YCR022C	Saccharomyces cerevisiae S288C	6.9e-66	100
2373-YCR023C	YCR023C	Saccharomyces cerevisiae S288C	0	100
2374-YCR024C	YCR024C	Saccharomyces cerevisiae S288C	0	100
2375-YCR024C-A	YCR024C-A	Saccharomyces cerevisiae S288C	7.7e-26	100
2376-YCR024C-B	YCR024C-B	Saccharomyces cerevisiae S288C	5.78e-57	100
2377-YCR025C	YCR025C	Saccharomyces cerevisiae S288C	2.67e-91	100
2378-YCR026C	YCR026C	Saccharomyces cerevisiae S288C	0	100
2379-YCR027C	YCR027C	Saccharomyces cerevisiae S288C	2.19e-157	100
2380-YCR028C	YCR028C	Saccharomyces cerevisiae S288C	0	100
2381-YCR028C-A	YCR028C-A	Saccharomyces cerevisiae S288C	1.75e-84	96.471
2382-YCR030C	YCR030C	Saccharomyces cerevisiae S288C	0	100
2384-YCR032W	YCR032W	Saccharomyces cerevisiae S288C	0	100
2385-YCR033W	YCR033W	Saccharomyces cerevisiae S288C	0	100
2386-YCR034W	YCR034W	Saccharomyces cerevisiae S288C	0	100
2387-YCR035C	YCR035C	Saccharomyces cerevisiae S288C	0	100
2388-YCR036W	YCR036W	Saccharomyces cerevisiae S288C	0	100
2389-YCR037C	YCR037C	Saccharomyces cerevisiae S288C	0	100
2390-YCR038C_NumOfGenes_3	YCR038C	Saccharomyces cerevisiae S288C	0	100
2391-YCR040W_NumOfGenes_2	YCR040W	Saccharomyces cerevisiae S288C	3.9e-132	100
2391-YCR040W_NumOfGenes_2	YCL066W	Saccharomyces cerevisiae S288C	3.9e-132	100
2392-YCR041W_NumOfGenes_2	YCR041W	Saccharomyces cerevisiae S288C	3.46e-70	100
2393-YCR042C	YCR042C	Saccharomyces cerevisiae S288C	0	100
2394-YCR043C	YCR043C	Saccharomyces cerevisiae S288C	1.08e-81	100
2395-YCR044C	YCR044C	Saccharomyces cerevisiae S288C	0	100
2397-YCR046C	YCR046C	Saccharomyces cerevisiae S288C	5.25e-123	100
2398-YCR047C_NumOfGenes_2	YCR047C	Saccharomyces cerevisiae S288C	0	100
2399-YCR048W_NumOfGenes_3	YCR048W	Saccharomyces cerevisiae S288C	0	100
2400-YCR051W	YCR051W	Saccharomyces cerevisiae S288C	2.28e-166	100
2401-YCR052W	YCR052W	Saccharomyces cerevisiae S288C	0	100
2402-YCR053W	YCR053W	Saccharomyces cerevisiae S288C	0	100
2403-YCR054C	YCR054C	Saccharomyces cerevisiae S288C	0	100
2404-YCR057C	YCR057C	Saccharomyces cerevisiae S288C	0	100
2405-YCR059C	YCR059C	Saccharomyces cerevisiae S288C	0	100
2406-YCR060W_NumOfGenes_2	YCR060W	Saccharomyces cerevisiae S288C	1.17e-80	100
2407-YCR061W	YCR061W	Saccharomyces cerevisiae S288C	0	100
2408-YCR063W	YCR063W	Saccharomyces cerevisiae S288C	1.05e-117	100
241-augustus_masked-4866-BCP_8	SPAR_D00030	Saccharomyces paradoxus CBS432	0	96.7985
2410-YCR065W	YCR065W	Saccharomyces cerevisiae S288C	0	100
2411-YCR066W	YCR066W	Saccharomyces cerevisiae S288C	0	100
2412-YCR067C	YCR067C	Saccharomyces cerevisiae S288C	0	100
2413-YCR068W	YCR068W	Saccharomyces cerevisiae S288C	0	100
2414-YCR069W	YCR069W	Saccharomyces cerevisiae S288C	0	100
2415-YCR071C	YCR071C	Saccharomyces cerevisiae S288C	7.15e-108	100
2416-YCR072C	YCR072C	Saccharomyces cerevisiae S288C	0	100
2417-YCR073C	YCR073C	Saccharomyces cerevisiae S288C	0	100
2418-YCR073W-A	YCR073W-A	Saccharomyces cerevisiae S288C	0	100
2419-YCR075C	YCR075C	Saccharomyces cerevisiae S288C	0	100
2420-YCR075W-A	YCR075W-A	Saccharomyces cerevisiae S288C	4.85e-51	100
2421-YCR076C	YCR076C	Saccharomyces cerevisiae S288C	7.18e-170	100
2422-YCR077C	YCR077C	Saccharomyces cerevisiae S288C	0	100
2423-YCR079W	YCR079W	Saccharomyces cerevisiae S288C	0	100
2424-YCR081W_NumOfGenes_2	YCR081W	Saccharomyces cerevisiae S288C	0	100
2425-YCR082W	YCR082W	Saccharomyces cerevisiae S288C	3.51e-93	100
2426-YCR083W	YCR083W	Saccharomyces cerevisiae S288C	2.36e-94	100
2427-YCR084C	YCR084C	Saccharomyces cerevisiae S288C	0	100
2428-YCR085W	YCR085W	Saccharomyces cerevisiae S288C	3e-83	100
2429-YCR086W	YCR086W	Saccharomyces cerevisiae S288C	1.07e-139	100
2431-YCR088W	YCR088W	Saccharomyces cerevisiae S288C	0	100
2432-YCR089W	YCR089W	Saccharomyces cerevisiae S288C	0	100
2433-YCR090C	YCR090C	Saccharomyces cerevisiae S288C	4.77e-135	100
2434-YCR091W	YCR091W	Saccharomyces cerevisiae S288C	0	100
2435-YCR092C	YCR092C	Saccharomyces cerevisiae S288C	0	100
2436-YCR093W	YCR093W	Saccharomyces cerevisiae S288C	0	100
2437-YCR094W	YCR094W	Saccharomyces cerevisiae S288C	0	100
2438-YCR095C	YCR095C	Saccharomyces cerevisiae S288C	0	100
2439-YCR095W-A	YCR095W-A	Saccharomyces cerevisiae S288C	2.49e-32	100
2442-YCR098C_NumOfGenes_2	YCR098C	Saccharomyces cerevisiae S288C	0	100
2443-YCR099C	YCR099C	Saccharomyces cerevisiae S288C	1.75e-114	100
2444-YCR100C	YCR100C	Saccharomyces cerevisiae S288C	0	100
2445-YCR101C	YCR101C	Saccharomyces cerevisiae S288C	5.67e-136	100
2446-YCR102C_NumOfGenes_2	YCR102C	Saccharomyces cerevisiae S288C	0	100
2448-YCR105W	YCR105W	Saccharomyces cerevisiae S288C	0	100
2449-YCR106W	YCR106W	Saccharomyces cerevisiae S288C	0	100
2450-YCR107W_NumOfGenes_4	YCR107W	Saccharomyces cerevisiae S288C	0	100
2451-YCR108C_NumOfGenes_2	YCR108C	Saccharomyces cerevisiae S288C	5.04e-43	100
2452-YDL001W	YDL001W	Saccharomyces cerevisiae S288C	0	100
2454-YDL003W	YDL003W	Saccharomyces cerevisiae S288C	0	100
2455-YDL004W	YDL004W	Saccharomyces cerevisiae S288C	2.6e-104	100
2456-YDL005C	YDL005C	Saccharomyces cerevisiae S288C	0	100
2457-YDL006W	YDL006W	Saccharomyces cerevisiae S288C	0	100
2458-YDL007C-A	YDL007C-A	Saccharomyces cerevisiae S288C	1.05e-52	100
2459-YDL007W	YDL007W	Saccharomyces cerevisiae S288C	0	100
2460-YDL008W	YDL008W	Saccharomyces cerevisiae S288C	3.94e-125	100
2461-YDL009C	YDL009C	Saccharomyces cerevisiae S288C	4.94e-67	100
2462-YDL010W_NumOfGenes_2	YDL010W	Saccharomyces cerevisiae S288C	4.79e-163	100
2464-YDL013W	YDL013W	Saccharomyces cerevisiae S288C	0	100
2466-YDL015C	YDL015C	Saccharomyces cerevisiae S288C	0	100
2468-YDL017W	YDL017W	Saccharomyces cerevisiae S288C	0	100
2469-YDL018C	YDL018C	Saccharomyces cerevisiae S288C	1.36e-159	100
2470-YDL019C	YDL019C	Saccharomyces cerevisiae S288C	0	100
2471-YDL020C	YDL020C	Saccharomyces cerevisiae S288C	0	100
2472-YDL021W	YDL021W	Saccharomyces cerevisiae S288C	0	100
2473-YDL022C-A	YDL022C-A	Saccharomyces cerevisiae S288C	1.93e-58	100
2474-YDL022W_NumOfGenes_2	YDL022W	Saccharomyces cerevisiae S288C	0	100
2475-YDL024C	YDL024C	Saccharomyces cerevisiae S288C	0	100
2476-YDL025C_NumOfGenes_2	YDL025C	Saccharomyces cerevisiae S288C	0	100
2478-YDL027C	YDL027C	Saccharomyces cerevisiae S288C	0	100
2479-YDL028C	YDL028C	Saccharomyces cerevisiae S288C	0	100
2480-YDL029W	YDL029W	Saccharomyces cerevisiae S288C	0	99.743
2481-YDL030W	YDL030W	Saccharomyces cerevisiae S288C	0	100
2482-YDL031W	YDL031W	Saccharomyces cerevisiae S288C	0	100
2484-YDL033C	YDL033C	Saccharomyces cerevisiae S288C	0	100
2485-YDL035C_NumOfGenes_2	YDL035C	Saccharomyces cerevisiae S288C	0	100
2486-YDL036C	YDL036C	Saccharomyces cerevisiae S288C	0	100
2487-YDL037C	YDL037C	Saccharomyces cerevisiae S288C	0	100
2488-YDL039C	YDL039C	Saccharomyces cerevisiae S288C	0	100
2489-YDL040C	YDL040C	Saccharomyces cerevisiae S288C	0	100
2490-YDL042C_NumOfGenes_2	YDL042C	Saccharomyces cerevisiae S288C	0	100
2491-YDL043C	YDL043C	Saccharomyces cerevisiae S288C	4.82e-176	100
2492-YDL044C	YDL044C	Saccharomyces cerevisiae S288C	0	100
2493-YDL045C	YDL045C	Saccharomyces cerevisiae S288C	0	100
2494-YDL045W-A	YDL045W-A	Saccharomyces cerevisiae S288C	4.01e-59	100
2495-YDL046W	YDL046W	Saccharomyces cerevisiae S288C	2.65e-119	100
2496-YDL047W	YDL047W	Saccharomyces cerevisiae S288C	0	100
2497-YDL048C	YDL048C	Saccharomyces cerevisiae S288C	0	100
2498-YDL049C	YDL049C	Saccharomyces cerevisiae S288C	0	100
2499-YDL051W_NumOfGenes_2	YDL051W	Saccharomyces cerevisiae S288C	0	100
2500-YDL052C	YDL052C	Saccharomyces cerevisiae S288C	0	100
2501-YDL053C	YDL053C	Saccharomyces cerevisiae S288C	5.45e-119	100
2502-YDL054C	YDL054C	Saccharomyces cerevisiae S288C	0	100
2503-YDL055C	YDL055C	Saccharomyces cerevisiae S288C	0	100
2504-YDL056W	YDL056W	Saccharomyces cerevisiae S288C	0	100
2505-YDL057W	YDL057W	Saccharomyces cerevisiae S288C	0	100
2506-YDL058W	YDL058W	Saccharomyces cerevisiae S288C	0	100
2507-YDL059C	YDL059C	Saccharomyces cerevisiae S288C	0	100
2508-YDL060W	YDL060W	Saccharomyces cerevisiae S288C	0	100
2509-YDL061C	YDL061C	Saccharomyces cerevisiae S288C	5.07e-39	100
2511-YDL063C	YDL063C	Saccharomyces cerevisiae S288C	0	100
2512-YDL064W	YDL064W	Saccharomyces cerevisiae S288C	1.22e-106	100
2513-YDL065C	YDL065C	Saccharomyces cerevisiae S288C	0	100
2514-YDL066W	YDL066W	Saccharomyces cerevisiae S288C	0	100
2515-YDL067C	YDL067C	Saccharomyces cerevisiae S288C	1.68e-40	100
2516-YDL069C_NumOfGenes_2	YDL069C	Saccharomyces cerevisiae S288C	2.35e-169	100
2517-YDL070W	YDL070W	Saccharomyces cerevisiae S288C	0	100
2519-YDL072C	YDL072C	Saccharomyces cerevisiae S288C	1.04e-148	100
2520-YDL073W	YDL073W	Saccharomyces cerevisiae S288C	0	100
2521-YDL074C_NumOfGenes_2	YDL074C	Saccharomyces cerevisiae S288C	0	100
2523-YDL076C	YDL076C	Saccharomyces cerevisiae S288C	0	100
2524-YDL077C	YDL077C	Saccharomyces cerevisiae S288C	0	100
2525-YDL078C	YDL078C	Saccharomyces cerevisiae S288C	0	100
2526-YDL079C	YDL079C	Saccharomyces cerevisiae S288C	0	99.863
2527-YDL080C	YDL080C	Saccharomyces cerevisiae S288C	0	100
2529-YDL082W	YDL082W	Saccharomyces cerevisiae S288C	0	100
2530-YDL083C	YDL083C	Saccharomyces cerevisiae S288C	0	100
2531-YDL084W	YDL084W	Saccharomyces cerevisiae S288C	0	100
2532-YDL085C-A	YDL085C-A	Saccharomyces cerevisiae S288C	2.62e-41	100
2533-YDL085W	YDL085W	Saccharomyces cerevisiae S288C	0	100
2534-YDL086W_NumOfGenes_2	YDL086W	Saccharomyces cerevisiae S288C	0	100
2535-YDL087C	YDL087C	Saccharomyces cerevisiae S288C	0	100
2536-YDL088C	YDL088C	Saccharomyces cerevisiae S288C	0	100
2537-YDL089W	YDL089W	Saccharomyces cerevisiae S288C	0	100
2538-YDL090C	YDL090C	Saccharomyces cerevisiae S288C	0	100
2539-YDL091C	YDL091C	Saccharomyces cerevisiae S288C	0	100
254-augustus_masked-5425-CDT_2	SPAR_E00120	Saccharomyces paradoxus CBS432	0	100
2540-YDL092W	YDL092W	Saccharomyces cerevisiae S288C	4.56e-90	100
2541-YDL093W	YDL093W	Saccharomyces cerevisiae S288C	0	100
2543-YDL095W_NumOfGenes_2	YDL095W	Saccharomyces cerevisiae S288C	0	100
2544-YDL097C	YDL097C	Saccharomyces cerevisiae S288C	0	100
2545-YDL098C	YDL098C	Saccharomyces cerevisiae S288C	1.69e-146	100
2546-YDL099W	YDL099W	Saccharomyces cerevisiae S288C	0	100
2547-YDL100C	YDL100C	Saccharomyces cerevisiae S288C	0	100
2548-YDL101C	YDL101C	Saccharomyces cerevisiae S288C	0	100
2549-YDL102W	YDL102W	Saccharomyces cerevisiae S288C	0	100
255-augustus_masked-5427-CDT_2	SPAR_E02380	Saccharomyces paradoxus CBS432	0	99.6355
2550-YDL103C	YDL103C	Saccharomyces cerevisiae S288C	0	100
2551-YDL104C	YDL104C	Saccharomyces cerevisiae S288C	0	100
2552-YDL105W	YDL105W	Saccharomyces cerevisiae S288C	0	100
2553-YDL106C	YDL106C	Saccharomyces cerevisiae S288C	0	100
2554-YDL107W	YDL107W	Saccharomyces cerevisiae S288C	0	100
2556-YDL109C	YDL109C	Saccharomyces cerevisiae S288C	0	100
2557-YDL110C	YDL110C	Saccharomyces cerevisiae S288C	3.02e-107	100
2558-YDL111C	YDL111C	Saccharomyces cerevisiae S288C	0	100
2559-YDL112W	YDL112W	Saccharomyces cerevisiae S288C	0	100
256-augustus_masked-5427-CDT_2	SPAR_E02350	Saccharomyces paradoxus CBS432	2.7e-177	99.0365
2560-YDL113C	YDL113C	Saccharomyces cerevisiae S288C	0	100
2561-YDL114W	YDL114W	Saccharomyces cerevisiae S288C	0	100
2562-YDL115C_NumOfGenes_2	YDL115C	Saccharomyces cerevisiae S288C	0	99.85
2563-YDL116W	YDL116W	Saccharomyces cerevisiae S288C	0	100
2564-YDL117W	YDL117W	Saccharomyces cerevisiae S288C	0	100
2565-YDL119C_NumOfGenes_2	YDL119C	Saccharomyces cerevisiae S288C	0	100
2566-YDL120W	YDL120W	Saccharomyces cerevisiae S288C	4.62e-118	100
2567-YDL121C	YDL121C	Saccharomyces cerevisiae S288C	6.8e-87	100
2568-YDL122W	YDL122W	Saccharomyces cerevisiae S288C	0	100
2569-YDL123W	YDL123W	Saccharomyces cerevisiae S288C	9.13e-94	100
2570-YDL124W	YDL124W	Saccharomyces cerevisiae S288C	0	100
2572-YDL126C	YDL126C	Saccharomyces cerevisiae S288C	0	100
2573-YDL127W	YDL127W	Saccharomyces cerevisiae S288C	0	100
2574-YDL128W	YDL128W	Saccharomyces cerevisiae S288C	0	100
2575-YDL129W	YDL129W	Saccharomyces cerevisiae S288C	0	100
2577-YDL130W-A	YDL130W-A	Saccharomyces cerevisiae S288C	5.55e-57	100
2578-YDL132W	YDL132W	Saccharomyces cerevisiae S288C	0	100
2579-YDL133W	YDL133W	Saccharomyces cerevisiae S288C	0	100
2580-YDL134C	YDL134C	Saccharomyces cerevisiae S288C	0	100
2581-YDL135C	YDL135C	Saccharomyces cerevisiae S288C	5.05e-149	100
2583-YDL137W	YDL137W	Saccharomyces cerevisiae S288C	1.47e-135	100
2584-YDL138W	YDL138W	Saccharomyces cerevisiae S288C	0	100
2585-YDL139C	YDL139C	Saccharomyces cerevisiae S288C	2.06e-140	100
2586-YDL140C_NumOfGenes_2	YDL140C	Saccharomyces cerevisiae S288C	0	100
2587-YDL141W	YDL141W	Saccharomyces cerevisiae S288C	0	100
2588-YDL142C	YDL142C	Saccharomyces cerevisiae S288C	0	100
2589-YDL143W	YDL143W	Saccharomyces cerevisiae S288C	0	100
2590-YDL144C	YDL144C	Saccharomyces cerevisiae S288C	0	100
2591-YDL145C	YDL145C	Saccharomyces cerevisiae S288C	0	100
2592-YDL146W	YDL146W	Saccharomyces cerevisiae S288C	0	100
2593-YDL147W	YDL147W	Saccharomyces cerevisiae S288C	0	100
2594-YDL148C	YDL148C	Saccharomyces cerevisiae S288C	0	100
2595-YDL149W	YDL149W	Saccharomyces cerevisiae S288C	0	100
2596-YDL150W_NumOfGenes_2	YDL150W	Saccharomyces cerevisiae S288C	0	100
2598-YDL153C	YDL153C	Saccharomyces cerevisiae S288C	0	100
2599-YDL154W	YDL154W	Saccharomyces cerevisiae S288C	0	100
260-augustus_masked-5430-CDT_2	YDR517W	Saccharomyces cerevisiae S288C	0	98.8215
2600-YDL155W	YDL155W	Saccharomyces cerevisiae S288C	0	100
2601-YDL156W	YDL156W	Saccharomyces cerevisiae S288C	0	100
2602-YDL157C	YDL157C	Saccharomyces cerevisiae S288C	2.96e-87	100
2604-YDL159W_NumOfGenes_3	YDL159W	Saccharomyces cerevisiae S288C	0	100
2605-YDL159W-A	YDL159W-A	Saccharomyces cerevisiae S288C	3.28e-26	100
2606-YDL160C	YDL160C	Saccharomyces cerevisiae S288C	0	100
2607-YDL160C-A	YDL160C-A	Saccharomyces cerevisiae S288C	1.21e-53	100
2608-YDL161W	YDL161W	Saccharomyces cerevisiae S288C	0	100
261-augustus_masked-5430-CDT_2	SPAR_D06920	Saccharomyces paradoxus CBS432	0	100
2610-YDL164C_NumOfGenes_2	YDL164C	Saccharomyces cerevisiae S288C	0	100
2611-YDL165W	YDL165W	Saccharomyces cerevisiae S288C	5.38e-145	100
2612-YDL166C	YDL166C	Saccharomyces cerevisiae S288C	1.17e-129	100
2613-YDL167C	YDL167C	Saccharomyces cerevisiae S288C	0	100
2614-YDL168W	YDL168W	Saccharomyces cerevisiae S288C	0	100
2615-YDL169C	YDL169C	Saccharomyces cerevisiae S288C	3.61e-159	100
2616-YDL170W	YDL170W	Saccharomyces cerevisiae S288C	0	100
2617-YDL171C	YDL171C	Saccharomyces cerevisiae S288C	0	100
2618-YDL173W_NumOfGenes_2	YDL173W	Saccharomyces cerevisiae S288C	0	100
2619-YDL174C	YDL174C	Saccharomyces cerevisiae S288C	0	100
2620-YDL175C	YDL175C	Saccharomyces cerevisiae S288C	0	100
2621-YDL176W	YDL176W	Saccharomyces cerevisiae S288C	0	100
2622-YDL177C	YDL177C	Saccharomyces cerevisiae S288C	2.59e-119	100
2623-YDL178W	YDL178W	Saccharomyces cerevisiae S288C	0	100
2624-YDL179W	YDL179W	Saccharomyces cerevisiae S288C	0	100
2625-YDL180W	YDL180W	Saccharomyces cerevisiae S288C	0	100
2626-YDL181W	YDL181W	Saccharomyces cerevisiae S288C	2.7e-58	100
2627-YDL182W_NumOfGenes_2	YDL182W	Saccharomyces cerevisiae S288C	0	100
2628-YDL183C	YDL183C	Saccharomyces cerevisiae S288C	0	100
2630-YDL185W	YDL185W	Saccharomyces cerevisiae S288C	0	100
2631-YDL186W	YDL186W	Saccharomyces cerevisiae S288C	0	100
2633-YDL188C	YDL188C	Saccharomyces cerevisiae S288C	0	100
2634-YDL189W	YDL189W	Saccharomyces cerevisiae S288C	0	100
2635-YDL190C	YDL190C	Saccharomyces cerevisiae S288C	0	100
2637-YDL192W	YDL192W	Saccharomyces cerevisiae S288C	1.32e-135	100
2638-YDL193W	YDL193W	Saccharomyces cerevisiae S288C	0	100
2639-YDL194W	YDL194W	Saccharomyces cerevisiae S288C	0	100
264-augustus_masked-5482-AQA_4	SPAR_D02300	Saccharomyces paradoxus CBS432	7.98e-153	100
2640-YDL195W	YDL195W	Saccharomyces cerevisiae S288C	0	100
2642-YDL197C	YDL197C	Saccharomyces cerevisiae S288C	0	100
2643-YDL198C	YDL198C	Saccharomyces cerevisiae S288C	0	100
2644-YDL199C	YDL199C	Saccharomyces cerevisiae S288C	0	100
2645-YDL200C	YDL200C	Saccharomyces cerevisiae S288C	1.44e-126	100
2646-YDL201W	YDL201W	Saccharomyces cerevisiae S288C	0	100
2647-YDL202W	YDL202W	Saccharomyces cerevisiae S288C	0	100
2648-YDL203C	YDL203C	Saccharomyces cerevisiae S288C	0	100
2649-YDL204W	YDL204W	Saccharomyces cerevisiae S288C	0	100
265-augustus_masked-5486-AQA_4	SPAR_M01580	Saccharomyces paradoxus CBS432	0	100
2650-YDL205C	YDL205C	Saccharomyces cerevisiae S288C	0	100
2651-YDL206W	YDL206W	Saccharomyces cerevisiae S288C	0	100
2652-YDL207W	YDL207W	Saccharomyces cerevisiae S288C	0	100
2653-YDL208W	YDL208W	Saccharomyces cerevisiae S288C	3.89e-80	100
2654-YDL209C	YDL209C	Saccharomyces cerevisiae S288C	0	100
2655-YDL210W	YDL210W	Saccharomyces cerevisiae S288C	0	100
2656-YDL211C	YDL211C	Saccharomyces cerevisiae S288C	0	100
2657-YDL212W	YDL212W	Saccharomyces cerevisiae S288C	2.45e-160	100
2658-YDL213C	YDL213C	Saccharomyces cerevisiae S288C	2.96e-116	100
2659-YDL214C	YDL214C	Saccharomyces cerevisiae S288C	0	100
2660-YDL215C	YDL215C	Saccharomyces cerevisiae S288C	0	100
2661-YDL216C	YDL216C	Saccharomyces cerevisiae S288C	0	100
2662-YDL217C	YDL217C	Saccharomyces cerevisiae S288C	1.7e-135	100
2663-YDL218W	YDL218W	Saccharomyces cerevisiae S288C	0	100
2664-YDL219W	YDL219W	Saccharomyces cerevisiae S288C	1.84e-92	98.872
2665-YDL220C	YDL220C	Saccharomyces cerevisiae S288C	0	100
2667-YDL222C	YDL222C	Saccharomyces cerevisiae S288C	0	100
2668-YDL223C	YDL223C	Saccharomyces cerevisiae S288C	0	100
2669-YDL224C	YDL224C	Saccharomyces cerevisiae S288C	0	100
2670-YDL225W	YDL225W	Saccharomyces cerevisiae S288C	0	100
2671-YDL226C	YDL226C	Saccharomyces cerevisiae S288C	0	100
2672-YDL227C	YDL227C	Saccharomyces cerevisiae S288C	0	100
2673-YDL229W_NumOfGenes_3	YDL229W	Saccharomyces cerevisiae S288C	0	100
2674-YDL230W_NumOfGenes_2	YDL230W	Saccharomyces cerevisiae S288C	0	100
2675-YDL231C_NumOfGenes_3	YDL231C	Saccharomyces cerevisiae S288C	0	100
2676-YDL232W	YDL232W	Saccharomyces cerevisiae S288C	2.46e-21	100
2677-YDL233W_NumOfGenes_2	YDL233W	Saccharomyces cerevisiae S288C	0	100
2678-YDL234C_NumOfGenes_2	YDL234C	Saccharomyces cerevisiae S288C	0	100
2679-YDL235C	YDL235C	Saccharomyces cerevisiae S288C	4.41e-110	100
268-augustus_masked-5488-AQA_4	SPAR_D02270	Saccharomyces paradoxus CBS432	0	100
2680-YDL236W	YDL236W	Saccharomyces cerevisiae S288C	0	100
2681-YDL237W	YDL237W	Saccharomyces cerevisiae S288C	0	100
2682-YDL238C	YDL238C	Saccharomyces cerevisiae S288C	0	100
2683-YDL239C	YDL239C	Saccharomyces cerevisiae S288C	0	100
2685-YDL240W	YDL240W	Saccharomyces cerevisiae S288C	0	100
2686-YDL241W	YDL241W	Saccharomyces cerevisiae S288C	6.18e-90	100
2687-YDL242W_NumOfGenes_2	YDL242W	Saccharomyces cerevisiae S288C	6.25e-74	100
2688-YDL243C	YDL243C	Saccharomyces cerevisiae S288C	0	100
2689-YDL247W_NumOfGenes_2	YDL247W	Saccharomyces cerevisiae S288C	0	100
2691-YDR001C	YDR001C	Saccharomyces cerevisiae S288C	0	100
2693-YDR003W	YDR003W	Saccharomyces cerevisiae S288C	6.67e-145	100
2694-YDR003W-A	YDR003W-A	Saccharomyces cerevisiae S288C	2.17e-24	100
2695-YDR004W	YDR004W	Saccharomyces cerevisiae S288C	0	100
2696-YDR005C	YDR005C	Saccharomyces cerevisiae S288C	0	100
2697-YDR006C	YDR006C	Saccharomyces cerevisiae S288C	0	100
2698-YDR007W_NumOfGenes_2	YDR007W	Saccharomyces cerevisiae S288C	3.95e-167	100
2699-YDR009W	YDR009W	Saccharomyces cerevisiae S288C	0	100
270-augustus_masked-5489-AQA_4	SPAR_D02230	Saccharomyces paradoxus CBS432	0	99.7755
2700-YDR010C	YDR010C	Saccharomyces cerevisiae S288C	2e-81	100
2701-YDR011W	YDR011W	Saccharomyces cerevisiae S288C	0	100
2702-YDR012W_NumOfGenes_2	YDR012W	Saccharomyces cerevisiae S288C	0	100
2703-YDR013W	YDR013W	Saccharomyces cerevisiae S288C	6.29e-155	100
2704-YDR014W	YDR014W	Saccharomyces cerevisiae S288C	0	100
2705-YDR014W-A_NumOfGenes_3	YDR014W-A	Saccharomyces cerevisiae S288C	4.93e-108	100
2706-YDR016C_NumOfGenes_2	YDR016C	Saccharomyces cerevisiae S288C	4.01e-59	100
2707-YDR017C	YDR017C	Saccharomyces cerevisiae S288C	0	100
2708-YDR018C	YDR018C	Saccharomyces cerevisiae S288C	0	100
2709-YDR019C	YDR019C	Saccharomyces cerevisiae S288C	0	100
271-augustus_masked-5495-AQA_4	SPAR_M01650	Saccharomyces paradoxus CBS432	0	99.8605
2710-YDR020C	YDR020C	Saccharomyces cerevisiae S288C	1.24e-173	100
2711-YDR021W	YDR021W	Saccharomyces cerevisiae S288C	0	100
2712-YDR022C	YDR022C	Saccharomyces cerevisiae S288C	2.02e-130	100
2713-YDR023W	YDR023W	Saccharomyces cerevisiae S288C	0	100
2715-YDR025W	YDR025W	Saccharomyces cerevisiae S288C	1.35e-176	98.9725
2716-YDR026C	YDR026C	Saccharomyces cerevisiae S288C	0	100
2717-YDR027C	YDR027C	Saccharomyces cerevisiae S288C	0	100
2718-YDR028C	YDR028C	Saccharomyces cerevisiae S288C	0	100
2719-YDR029W	YDR029W	Saccharomyces cerevisiae S288C	3.72e-64	100
272-augustus_masked-5495-AQA_4	SPAR_M01620	Saccharomyces paradoxus CBS432	1.37e-172	100
2720-YDR030C	YDR030C	Saccharomyces cerevisiae S288C	0	100
2721-YDR031W	YDR031W	Saccharomyces cerevisiae S288C	1.04e-86	100
2722-YDR032C	YDR032C	Saccharomyces cerevisiae S288C	7.53e-146	100
2723-YDR033W	YDR033W	Saccharomyces cerevisiae S288C	0	100
2724-YDR034C	YDR034C	Saccharomyces cerevisiae S288C	0	100
2725-YDR034C-A	YDR034C-A	Saccharomyces cerevisiae S288C	1.16e-35	100
2726-YDR034W-B	YDR034W-B	Saccharomyces cerevisiae S288C	5.22e-30	100
2727-YDR035W_NumOfGenes_2	YDR035W	Saccharomyces cerevisiae S288C	0	100
2728-YDR036C	YDR036C	Saccharomyces cerevisiae S288C	0	100
2729-YDR037W	YDR037W	Saccharomyces cerevisiae S288C	0	100
273-augustus_masked-5495-AQA_4	SPAR_M01600	Saccharomyces paradoxus CBS432	0	99.9095
2730-YDR038C_NumOfGenes_3	YDR038C	Saccharomyces cerevisiae S288C	0	100
2731-YDR041W	YDR041W	Saccharomyces cerevisiae S288C	4.95e-154	100
2732-YDR042C	YDR042C	Saccharomyces cerevisiae S288C	1.13e-134	100
2733-YDR043C	YDR043C	Saccharomyces cerevisiae S288C	3.38e-169	100
2734-YDR044W	YDR044W	Saccharomyces cerevisiae S288C	0	100
2735-YDR045C_NumOfGenes_2	YDR045C	Saccharomyces cerevisiae S288C	2.74e-82	100
2736-YDR046C_NumOfGenes_2	YDR046C	Saccharomyces cerevisiae S288C	0	100
2737-YDR047W_NumOfGenes_2	YDR047W	Saccharomyces cerevisiae S288C	0	100
2739-YDR049W_NumOfGenes_2	YDR049W	Saccharomyces cerevisiae S288C	0	100
274-augustus_masked-5497-AQA_4	SPAR_O00700	Saccharomyces paradoxus CBS432	0	100
2740-YDR050C_NumOfGenes_2	YDR050C	Saccharomyces cerevisiae S288C	0	100
2741-YDR051C	YDR051C	Saccharomyces cerevisiae S288C	0	100
2742-YDR052C_NumOfGenes_2	YDR052C	Saccharomyces cerevisiae S288C	0	100
2743-YDR054C	YDR054C	Saccharomyces cerevisiae S288C	0	100
2744-YDR055W	YDR055W	Saccharomyces cerevisiae S288C	0	100
2745-YDR056C	YDR056C	Saccharomyces cerevisiae S288C	3.55e-136	100
2746-YDR057W	YDR057W	Saccharomyces cerevisiae S288C	0	100
2747-YDR058C	YDR058C	Saccharomyces cerevisiae S288C	0	100
2749-YDR060W	YDR060W	Saccharomyces cerevisiae S288C	0	100
2750-YDR061W	YDR061W	Saccharomyces cerevisiae S288C	0	100
2751-YDR062W	YDR062W	Saccharomyces cerevisiae S288C	0	100
2752-YDR063W	YDR063W	Saccharomyces cerevisiae S288C	2.77e-90	100
2753-YDR064W	YDR064W	Saccharomyces cerevisiae S288C	0	100
2754-YDR065W	YDR065W	Saccharomyces cerevisiae S288C	0	100
2755-YDR066C	YDR066C	Saccharomyces cerevisiae S288C	7.93e-148	100
2756-YDR067C	YDR067C	Saccharomyces cerevisiae S288C	4.96e-159	100
2757-YDR068W	YDR068W	Saccharomyces cerevisiae S288C	0	100
2758-YDR069C	YDR069C	Saccharomyces cerevisiae S288C	0	100
2759-YDR070C	YDR070C	Saccharomyces cerevisiae S288C	1.42e-66	100
2760-YDR071C	YDR071C	Saccharomyces cerevisiae S288C	1.66e-140	100
2761-YDR072C	YDR072C	Saccharomyces cerevisiae S288C	0	100
2762-YDR073W	YDR073W	Saccharomyces cerevisiae S288C	6.07e-77	100
2763-YDR074W	YDR074W	Saccharomyces cerevisiae S288C	0	100
2764-YDR075W	YDR075W	Saccharomyces cerevisiae S288C	0	100
2765-YDR076W	YDR076W	Saccharomyces cerevisiae S288C	0	100
2766-YDR077W	YDR077W	Saccharomyces cerevisiae S288C	0	100
2767-YDR078C	YDR078C	Saccharomyces cerevisiae S288C	1.28e-164	100
2768-YDR079C-A	YDR079C-A	Saccharomyces cerevisiae S288C	3.54e-49	100
2769-YDR079W	YDR079W	Saccharomyces cerevisiae S288C	2.95e-68	100
2770-YDR080W	YDR080W	Saccharomyces cerevisiae S288C	0	100
2771-YDR081C	YDR081C	Saccharomyces cerevisiae S288C	0	100
2772-YDR082W	YDR082W	Saccharomyces cerevisiae S288C	0	100
2773-YDR083W	YDR083W	Saccharomyces cerevisiae S288C	0	100
2774-YDR084C	YDR084C	Saccharomyces cerevisiae S288C	1.21e-149	100
2775-YDR085C	YDR085C	Saccharomyces cerevisiae S288C	0	100
2776-YDR086C	YDR086C	Saccharomyces cerevisiae S288C	4.48e-52	100
2777-YDR087C	YDR087C	Saccharomyces cerevisiae S288C	0	100
2778-YDR088C	YDR088C	Saccharomyces cerevisiae S288C	0	100
2779-YDR089W	YDR089W	Saccharomyces cerevisiae S288C	0	100
2780-YDR090C	YDR090C	Saccharomyces cerevisiae S288C	0	100
2781-YDR091C	YDR091C	Saccharomyces cerevisiae S288C	0	100
2782-YDR092W	YDR092W	Saccharomyces cerevisiae S288C	3.98e-159	99.3195
2783-YDR093W_NumOfGenes_2	YDR093W	Saccharomyces cerevisiae S288C	0	100
2785-YDR096W	YDR096W	Saccharomyces cerevisiae S288C	0	100
2786-YDR097C	YDR097C	Saccharomyces cerevisiae S288C	0	100
2787-YDR098C	YDR098C	Saccharomyces cerevisiae S288C	1.62e-175	100
2788-YDR099W_NumOfGenes_2	YDR099W	Saccharomyces cerevisiae S288C	1.67e-171	100
2789-YDR100W	YDR100W	Saccharomyces cerevisiae S288C	1.01e-98	100
2790-YDR101C	YDR101C	Saccharomyces cerevisiae S288C	0	100
2791-YDR102C	YDR102C	Saccharomyces cerevisiae S288C	3.16e-79	100
2792-YDR103W	YDR103W	Saccharomyces cerevisiae S288C	0	100
2793-YDR104C	YDR104C	Saccharomyces cerevisiae S288C	0	100
2794-YDR105C_NumOfGenes_2	YDR105C	Saccharomyces cerevisiae S288C	0	100
2795-YDR106W_NumOfGenes_2	YDR106W	Saccharomyces cerevisiae S288C	0	100
2796-YDR107C	YDR107C	Saccharomyces cerevisiae S288C	0	100
2797-YDR108W	YDR108W	Saccharomyces cerevisiae S288C	0	100
2798-YDR109C	YDR109C	Saccharomyces cerevisiae S288C	0	100
2799-YDR110W	YDR110W	Saccharomyces cerevisiae S288C	0	100
2800-YDR111C	YDR111C	Saccharomyces cerevisiae S288C	0	100
2802-YDR113C	YDR113C	Saccharomyces cerevisiae S288C	0	100
2803-YDR114C	YDR114C	Saccharomyces cerevisiae S288C	2.76e-49	100
2804-YDR115W	YDR115W	Saccharomyces cerevisiae S288C	1.58e-65	100
2805-YDR116C	YDR116C	Saccharomyces cerevisiae S288C	0	100
2806-YDR117C	YDR117C	Saccharomyces cerevisiae S288C	0	100
2807-YDR118W	YDR118W	Saccharomyces cerevisiae S288C	0	100
2809-YDR119W	YDR119W	Saccharomyces cerevisiae S288C	0	100
2810-YDR119W-A	YDR119W-A	Saccharomyces cerevisiae S288C	4.78e-45	100
2811-YDR120C	YDR120C	Saccharomyces cerevisiae S288C	0	100
2812-YDR121W	YDR121W	Saccharomyces cerevisiae S288C	6.03e-134	100
2813-YDR122W	YDR122W	Saccharomyces cerevisiae S288C	0	100
2814-YDR123C	YDR123C	Saccharomyces cerevisiae S288C	0	100
2815-YDR124W	YDR124W	Saccharomyces cerevisiae S288C	0	100
2816-YDR125C	YDR125C	Saccharomyces cerevisiae S288C	0	100
2817-YDR126W	YDR126W	Saccharomyces cerevisiae S288C	0	100
2818-YDR127W	YDR127W	Saccharomyces cerevisiae S288C	0	100
2819-YDR128W	YDR128W	Saccharomyces cerevisiae S288C	0	100
2820-YDR129C	YDR129C	Saccharomyces cerevisiae S288C	0	100
2821-YDR130C	YDR130C	Saccharomyces cerevisiae S288C	0	100
2822-YDR131C	YDR131C	Saccharomyces cerevisiae S288C	0	100
2823-YDR132C	YDR132C	Saccharomyces cerevisiae S288C	0	100
2825-YDR134C	YDR134C	Saccharomyces cerevisiae S288C	6.32e-74	100
2826-YDR135C	YDR135C	Saccharomyces cerevisiae S288C	0	100
2828-YDR137W	YDR137W	Saccharomyces cerevisiae S288C	0	100
2829-YDR138W	YDR138W	Saccharomyces cerevisiae S288C	0	100
2830-YDR139C	YDR139C	Saccharomyces cerevisiae S288C	4.35e-46	98.0195
2831-YDR140W	YDR140W	Saccharomyces cerevisiae S288C	4.4e-167	100
2832-YDR141C	YDR141C	Saccharomyces cerevisiae S288C	0	100
2833-YDR142C	YDR142C	Saccharomyces cerevisiae S288C	0	100
2834-YDR143C	YDR143C	Saccharomyces cerevisiae S288C	0	100
2835-YDR144C	YDR144C	Saccharomyces cerevisiae S288C	0	100
2836-YDR145W	YDR145W	Saccharomyces cerevisiae S288C	0	100
2837-YDR146C	YDR146C	Saccharomyces cerevisiae S288C	0	100
2838-YDR147W	YDR147W	Saccharomyces cerevisiae S288C	0	100
2839-YDR148C	YDR148C	Saccharomyces cerevisiae S288C	0	100
2840-YDR150W_NumOfGenes_2	YDR150W	Saccharomyces cerevisiae S288C	0	100
2841-YDR151C	YDR151C	Saccharomyces cerevisiae S288C	0	100
2842-YDR152W	YDR152W	Saccharomyces cerevisiae S288C	8.34e-171	100
2843-YDR153C	YDR153C	Saccharomyces cerevisiae S288C	0	100
2845-YDR155C	YDR155C	Saccharomyces cerevisiae S288C	3.24e-109	100
2846-YDR156W	YDR156W	Saccharomyces cerevisiae S288C	4.56e-89	100
2847-YDR157W	YDR157W	Saccharomyces cerevisiae S288C	1.92e-87	100
2848-YDR158W	YDR158W	Saccharomyces cerevisiae S288C	0	100
2849-YDR159W	YDR159W	Saccharomyces cerevisiae S288C	0	100
2850-YDR160W	YDR160W	Saccharomyces cerevisiae S288C	0	100
2851-YDR161W	YDR161W	Saccharomyces cerevisiae S288C	0	100
2853-YDR163W	YDR163W	Saccharomyces cerevisiae S288C	5.5e-131	100
2854-YDR164C	YDR164C	Saccharomyces cerevisiae S288C	0	100
2855-YDR165W	YDR165W	Saccharomyces cerevisiae S288C	0	100
2856-YDR166C	YDR166C	Saccharomyces cerevisiae S288C	0	100
2857-YDR167W	YDR167W	Saccharomyces cerevisiae S288C	3.04e-122	100
2858-YDR168W	YDR168W	Saccharomyces cerevisiae S288C	0	100
2859-YDR169C	YDR169C	Saccharomyces cerevisiae S288C	0	100
2860-YDR169C-A	YDR169C-A	Saccharomyces cerevisiae S288C	3.34e-30	100
2861-YDR170C	YDR170C	Saccharomyces cerevisiae S288C	0	100
2862-YDR171W	YDR171W	Saccharomyces cerevisiae S288C	0	100
2863-YDR172W	YDR172W	Saccharomyces cerevisiae S288C	0	100
2864-YDR173C	YDR173C	Saccharomyces cerevisiae S288C	0	100
2865-YDR174W	YDR174W	Saccharomyces cerevisiae S288C	8.96e-141	100
2866-YDR175C	YDR175C	Saccharomyces cerevisiae S288C	0	100
2867-YDR176W	YDR176W	Saccharomyces cerevisiae S288C	0	100
2868-YDR177W	YDR177W	Saccharomyces cerevisiae S288C	5.8e-151	100
2869-YDR178W	YDR178W	Saccharomyces cerevisiae S288C	5.3e-137	100
2870-YDR179C	YDR179C	Saccharomyces cerevisiae S288C	2.05e-118	100
2871-YDR179W-A	YDR179W-A	Saccharomyces cerevisiae S288C	0	100
2872-YDR180W	YDR180W	Saccharomyces cerevisiae S288C	0	100
2873-YDR181C	YDR181C	Saccharomyces cerevisiae S288C	0	100
2874-YDR182W	YDR182W	Saccharomyces cerevisiae S288C	0	100
2875-YDR182W-A	YDR182W-A	Saccharomyces cerevisiae S288C	4.61e-46	100
2877-YDR183W	YDR183W	Saccharomyces cerevisiae S288C	7.07e-159	100
2878-YDR184C	YDR184C	Saccharomyces cerevisiae S288C	0	100
2879-YDR185C	YDR185C	Saccharomyces cerevisiae S288C	2.72e-136	100
2880-YDR186C	YDR186C	Saccharomyces cerevisiae S288C	0	100
2882-YDR188W	YDR188W	Saccharomyces cerevisiae S288C	0	100
2883-YDR189W	YDR189W	Saccharomyces cerevisiae S288C	0	100
2884-YDR190C	YDR190C	Saccharomyces cerevisiae S288C	0	100
2885-YDR191W	YDR191W	Saccharomyces cerevisiae S288C	0	100
2886-YDR192C_NumOfGenes_2	YDR192C	Saccharomyces cerevisiae S288C	0	100
2887-YDR194C	YDR194C	Saccharomyces cerevisiae S288C	0	100
2888-YDR194W-A	YDR194W-A	Saccharomyces cerevisiae S288C	5.22e-33	100
2889-YDR195W	YDR195W	Saccharomyces cerevisiae S288C	0	100
2890-YDR196C	YDR196C	Saccharomyces cerevisiae S288C	0	100
2891-YDR197W	YDR197W	Saccharomyces cerevisiae S288C	0	100
2892-YDR198C	YDR198C	Saccharomyces cerevisiae S288C	0	100
2894-YDR200C	YDR200C	Saccharomyces cerevisiae S288C	0	100
2895-YDR201W	YDR201W	Saccharomyces cerevisiae S288C	7.83e-98	100
2896-YDR202C_NumOfGenes_2	YDR202C	Saccharomyces cerevisiae S288C	0	100
2897-YDR204W	YDR204W	Saccharomyces cerevisiae S288C	0	100
2898-YDR205W	YDR205W	Saccharomyces cerevisiae S288C	0	100
2899-YDR206W	YDR206W	Saccharomyces cerevisiae S288C	0	100
2900-YDR207C	YDR207C	Saccharomyces cerevisiae S288C	0	100
2901-YDR208W	YDR208W	Saccharomyces cerevisiae S288C	0	100
2903-YDR211W	YDR211W	Saccharomyces cerevisiae S288C	0	100
2904-YDR212W	YDR212W	Saccharomyces cerevisiae S288C	0	100
2905-YDR213W	YDR213W	Saccharomyces cerevisiae S288C	0	100
2906-YDR214W	YDR214W	Saccharomyces cerevisiae S288C	0	100
2907-YDR215C	YDR215C	Saccharomyces cerevisiae S288C	1.23e-100	100
2908-YDR216W	YDR216W	Saccharomyces cerevisiae S288C	0	100
2909-YDR217C	YDR217C	Saccharomyces cerevisiae S288C	0	100
291-augustus_masked-6738-ATQ_7	SPAR_K02510	Saccharomyces paradoxus CBS432	0	100
2910-YDR218C	YDR218C	Saccharomyces cerevisiae S288C	0	100
2911-YDR219C	YDR219C	Saccharomyces cerevisiae S288C	0	100
2913-YDR221W	YDR221W	Saccharomyces cerevisiae S288C	0	100
2914-YDR222W	YDR222W	Saccharomyces cerevisiae S288C	0	100
2915-YDR223W	YDR223W	Saccharomyces cerevisiae S288C	0	100
2916-YDR224C	YDR224C	Saccharomyces cerevisiae S288C	1.13e-81	100
2917-YDR225W	YDR225W	Saccharomyces cerevisiae S288C	2.36e-78	100
2918-YDR226W	YDR226W	Saccharomyces cerevisiae S288C	6.32e-167	100
2919-YDR227W	YDR227W	Saccharomyces cerevisiae S288C	0	100
2920-YDR228C	YDR228C	Saccharomyces cerevisiae S288C	0	100
2921-YDR229W	YDR229W	Saccharomyces cerevisiae S288C	0	100
2922-YDR231C_NumOfGenes_2	YDR231C	Saccharomyces cerevisiae S288C	1.11e-142	100
2923-YDR232W	YDR232W	Saccharomyces cerevisiae S288C	0	100
2924-YDR233C	YDR233C	Saccharomyces cerevisiae S288C	0	100
2925-YDR234W	YDR234W	Saccharomyces cerevisiae S288C	0	100
2926-YDR235W	YDR235W	Saccharomyces cerevisiae S288C	0	100
2927-YDR236C	YDR236C	Saccharomyces cerevisiae S288C	5.5e-164	100
2928-YDR237W	YDR237W	Saccharomyces cerevisiae S288C	0	100
2929-YDR238C	YDR238C	Saccharomyces cerevisiae S288C	0	100
2930-YDR239C	YDR239C	Saccharomyces cerevisiae S288C	0	100
2931-YDR240C	YDR240C	Saccharomyces cerevisiae S288C	0	100
2933-YDR242W	YDR242W	Saccharomyces cerevisiae S288C	0	100
2934-YDR243C	YDR243C	Saccharomyces cerevisiae S288C	0	100
2935-YDR244W	YDR244W	Saccharomyces cerevisiae S288C	0	100
2936-YDR245W	YDR245W	Saccharomyces cerevisiae S288C	0	100
2937-YDR246W	YDR246W	Saccharomyces cerevisiae S288C	1.02e-154	100
2938-YDR246W-A	YDR246W-A	Saccharomyces cerevisiae S288C	1.98e-45	100
2939-YDR247W	YDR247W	Saccharomyces cerevisiae S288C	0	100
2940-YDR248C	YDR248C	Saccharomyces cerevisiae S288C	1.54e-144	100
2941-YDR249C	YDR249C	Saccharomyces cerevisiae S288C	0	100
2943-YDR251W	YDR251W	Saccharomyces cerevisiae S288C	0	100
2944-YDR252W	YDR252W	Saccharomyces cerevisiae S288C	6.71e-110	100
2945-YDR253C	YDR253C	Saccharomyces cerevisiae S288C	2.95e-131	100
2946-YDR254W	YDR254W	Saccharomyces cerevisiae S288C	0	100
2947-YDR255C	YDR255C	Saccharomyces cerevisiae S288C	0	100
2948-YDR256C	YDR256C	Saccharomyces cerevisiae S288C	0	100
2949-YDR257C	YDR257C	Saccharomyces cerevisiae S288C	0	100
2950-YDR258C	YDR258C	Saccharomyces cerevisiae S288C	0	100
2951-YDR259C	YDR259C	Saccharomyces cerevisiae S288C	0	100
2952-YDR260C	YDR260C	Saccharomyces cerevisiae S288C	1.39e-128	100
2953-YDR261C	YDR261C	Saccharomyces cerevisiae S288C	0	100
2954-YDR262W	YDR262W	Saccharomyces cerevisiae S288C	0	100
2955-YDR263C	YDR263C	Saccharomyces cerevisiae S288C	0	100
2956-YDR264C	YDR264C	Saccharomyces cerevisiae S288C	0	100
2957-YDR265W	YDR265W	Saccharomyces cerevisiae S288C	0	100
2958-YDR266C	YDR266C	Saccharomyces cerevisiae S288C	0	100
2959-YDR267C	YDR267C	Saccharomyces cerevisiae S288C	0	100
2960-YDR268W	YDR268W	Saccharomyces cerevisiae S288C	0	100
2961-YDR270W_NumOfGenes_3	YDR270W	Saccharomyces cerevisiae S288C	0	100
2962-YDR272W	YDR272W	Saccharomyces cerevisiae S288C	0	100
2963-YDR273W	YDR273W	Saccharomyces cerevisiae S288C	0	100
2964-YDR274C	YDR274C	Saccharomyces cerevisiae S288C	5.29e-87	100
2965-YDR275W	YDR275W	Saccharomyces cerevisiae S288C	9.97e-155	100
2966-YDR276C	YDR276C	Saccharomyces cerevisiae S288C	1.14e-36	100
2967-YDR277C	YDR277C	Saccharomyces cerevisiae S288C	0	100
2968-YDR278C	YDR278C	Saccharomyces cerevisiae S288C	3.22e-66	100
2969-YDR279W	YDR279W	Saccharomyces cerevisiae S288C	0	100
2970-YDR280W	YDR280W	Saccharomyces cerevisiae S288C	0	100
2971-YDR281C	YDR281C	Saccharomyces cerevisiae S288C	3.38e-67	100
2972-YDR282C	YDR282C	Saccharomyces cerevisiae S288C	0	100
2973-YDR283C	YDR283C	Saccharomyces cerevisiae S288C	0	100
2974-YDR284C	YDR284C	Saccharomyces cerevisiae S288C	0	100
2975-YDR285W	YDR285W	Saccharomyces cerevisiae S288C	0	100
2976-YDR286C	YDR286C	Saccharomyces cerevisiae S288C	3.02e-83	100
2977-YDR287W	YDR287W	Saccharomyces cerevisiae S288C	0	100
2978-YDR288W	YDR288W	Saccharomyces cerevisiae S288C	0	100
2979-YDR289C	YDR289C	Saccharomyces cerevisiae S288C	0	100
2981-YDR291W	YDR291W	Saccharomyces cerevisiae S288C	0	100
2982-YDR292C	YDR292C	Saccharomyces cerevisiae S288C	0	100
2983-YDR293C	YDR293C	Saccharomyces cerevisiae S288C	0	100
2984-YDR294C	YDR294C	Saccharomyces cerevisiae S288C	0	100
2985-YDR295C	YDR295C	Saccharomyces cerevisiae S288C	0	100
2986-YDR296W	YDR296W	Saccharomyces cerevisiae S288C	2.81e-173	100
2987-YDR297W	YDR297W	Saccharomyces cerevisiae S288C	0	100
2988-YDR298C	YDR298C	Saccharomyces cerevisiae S288C	6.99e-144	100
2989-YDR299W	YDR299W	Saccharomyces cerevisiae S288C	0	100
2990-YDR300C	YDR300C	Saccharomyces cerevisiae S288C	0	100
2991-YDR301W	YDR301W	Saccharomyces cerevisiae S288C	0	100
2992-YDR302W	YDR302W	Saccharomyces cerevisiae S288C	1.08e-140	100
2993-YDR303C	YDR303C	Saccharomyces cerevisiae S288C	0	100
2994-YDR304C	YDR304C	Saccharomyces cerevisiae S288C	6.15e-171	100
2995-YDR305C	YDR305C	Saccharomyces cerevisiae S288C	1.51e-144	96.447
2996-YDR306C	YDR306C	Saccharomyces cerevisiae S288C	0	100
2997-YDR307W	YDR307W	Saccharomyces cerevisiae S288C	0	100
2998-YDR308C	YDR308C	Saccharomyces cerevisiae S288C	2.54e-90	100
2999-YDR309C	YDR309C	Saccharomyces cerevisiae S288C	0	100
3000-YDR310C	YDR310C	Saccharomyces cerevisiae S288C	0	100
3001-YDR311W	YDR311W	Saccharomyces cerevisiae S288C	0	100
3002-YDR312W	YDR312W	Saccharomyces cerevisiae S288C	0	100
3003-YDR313C	YDR313C	Saccharomyces cerevisiae S288C	0	100
3004-YDR314C	YDR314C	Saccharomyces cerevisiae S288C	0	100
3005-YDR315C	YDR315C	Saccharomyces cerevisiae S288C	0	100
3006-YDR316W	YDR316W	Saccharomyces cerevisiae S288C	0	100
3007-YDR317W	YDR317W	Saccharomyces cerevisiae S288C	0	100
3008-YDR318W	YDR318W	Saccharomyces cerevisiae S288C	0	99.858
3009-YDR319C	YDR319C	Saccharomyces cerevisiae S288C	0	100
3010-YDR320C	YDR320C	Saccharomyces cerevisiae S288C	0	100
3011-YDR320C-A	YDR320C-A	Saccharomyces cerevisiae S288C	2.19e-48	100
3013-YDR321W	YDR321W	Saccharomyces cerevisiae S288C	0	100
3014-YDR322C-A	YDR322C-A	Saccharomyces cerevisiae S288C	2e-58	100
3015-YDR322W	YDR322W	Saccharomyces cerevisiae S288C	0	100
3016-YDR323C	YDR323C	Saccharomyces cerevisiae S288C	0	100
3017-YDR324C	YDR324C	Saccharomyces cerevisiae S288C	0	100
3018-YDR325W	YDR325W	Saccharomyces cerevisiae S288C	0	100
3019-YDR326C	YDR326C	Saccharomyces cerevisiae S288C	0	100
3021-YDR328C	YDR328C	Saccharomyces cerevisiae S288C	8.75e-111	100
3022-YDR329C	YDR329C	Saccharomyces cerevisiae S288C	0	100
3023-YDR330W	YDR330W	Saccharomyces cerevisiae S288C	0	100
3024-YDR331W	YDR331W	Saccharomyces cerevisiae S288C	0	100
3025-YDR332W	YDR332W	Saccharomyces cerevisiae S288C	0	100
3026-YDR333C	YDR333C	Saccharomyces cerevisiae S288C	0	100
3027-YDR334W	YDR334W	Saccharomyces cerevisiae S288C	0	100
3028-YDR335W	YDR335W	Saccharomyces cerevisiae S288C	0	100
3029-YDR336W	YDR336W	Saccharomyces cerevisiae S288C	0	100
3030-YDR337W	YDR337W	Saccharomyces cerevisiae S288C	0	100
3031-YDR338C	YDR338C	Saccharomyces cerevisiae S288C	0	100
3032-YDR339C	YDR339C	Saccharomyces cerevisiae S288C	2.28e-141	100
3034-YDR341C	YDR341C	Saccharomyces cerevisiae S288C	0	100
3035-YDR342C_NumOfGenes_2	YDR342C	Saccharomyces cerevisiae S288C	0	100
3036-YDR344C	YDR344C	Saccharomyces cerevisiae S288C	4.05e-111	100
3037-YDR345C_NumOfGenes_2	YDR345C	Saccharomyces cerevisiae S288C	0	100
3038-YDR346C	YDR346C	Saccharomyces cerevisiae S288C	0	100
3039-YDR347W	YDR347W	Saccharomyces cerevisiae S288C	0	100
3040-YDR348C	YDR348C	Saccharomyces cerevisiae S288C	0	100
3041-YDR349C_NumOfGenes_2	YDR349C	Saccharomyces cerevisiae S288C	0	100
3042-YDR350C	YDR350C	Saccharomyces cerevisiae S288C	0	100
3043-YDR351W	YDR351W	Saccharomyces cerevisiae S288C	0	100
3044-YDR352W	YDR352W	Saccharomyces cerevisiae S288C	0	100
3045-YDR353W	YDR353W	Saccharomyces cerevisiae S288C	0	100
3046-YDR354W_NumOfGenes_2	YDR354W	Saccharomyces cerevisiae S288C	0	100
3047-YDR356W_NumOfGenes_2	YDR356W	Saccharomyces cerevisiae S288C	0	100
3048-YDR357C	YDR357C	Saccharomyces cerevisiae S288C	1.88e-88	100
3049-YDR358W	YDR358W	Saccharomyces cerevisiae S288C	0	100
3050-YDR359C	YDR359C	Saccharomyces cerevisiae S288C	0	100
3052-YDR361C	YDR361C	Saccharomyces cerevisiae S288C	0	100
3053-YDR362C	YDR362C	Saccharomyces cerevisiae S288C	0	100
3054-YDR363W	YDR363W	Saccharomyces cerevisiae S288C	0	100
3055-YDR363W-A	YDR363W-A	Saccharomyces cerevisiae S288C	1.75e-50	100
3056-YDR364C	YDR364C	Saccharomyces cerevisiae S288C	0	100
3057-YDR365C	YDR365C	Saccharomyces cerevisiae S288C	0	100
3058-YDR367W	YDR367W	Saccharomyces cerevisiae S288C	4.74e-145	99.5325
3059-YDR368W	YDR368W	Saccharomyces cerevisiae S288C	0	100
3060-YDR369C	YDR369C	Saccharomyces cerevisiae S288C	0	100
3061-YDR370C	YDR370C	Saccharomyces cerevisiae S288C	0	100
3062-YDR371W_NumOfGenes_2	YDR371W	Saccharomyces cerevisiae S288C	0	100
3063-YDR372C	YDR372C	Saccharomyces cerevisiae S288C	0	100
3064-YDR373W	YDR373W	Saccharomyces cerevisiae S288C	1.34e-143	100
3066-YDR374W-A	YDR374W-A	Saccharomyces cerevisiae S288C	9.48e-61	100
3067-YDR375C	YDR375C	Saccharomyces cerevisiae S288C	0	100
3068-YDR376W	YDR376W	Saccharomyces cerevisiae S288C	0	100
3069-YDR377W	YDR377W	Saccharomyces cerevisiae S288C	1.8e-72	100
3070-YDR378C	YDR378C	Saccharomyces cerevisiae S288C	3.44e-55	100
3071-YDR379C-A	YDR379C-A	Saccharomyces cerevisiae S288C	1.74e-55	100
3072-YDR379W	YDR379W	Saccharomyces cerevisiae S288C	0	100
3073-YDR380W	YDR380W	Saccharomyces cerevisiae S288C	0	100
3074-YDR381C-A	YDR381C-A	Saccharomyces cerevisiae S288C	1.02e-73	100
3075-YDR381W	YDR381W	Saccharomyces cerevisiae S288C	0	100
3076-YDR382W	YDR382W	Saccharomyces cerevisiae S288C	1.36e-41	100
3077-YDR383C	YDR383C	Saccharomyces cerevisiae S288C	3.68e-124	100
3078-YDR384C	YDR384C	Saccharomyces cerevisiae S288C	0	100
3079-YDR385W_NumOfGenes_2	YOR133W	Saccharomyces cerevisiae S288C	0	100
3079-YDR385W_NumOfGenes_2	YDR385W	Saccharomyces cerevisiae S288C	0	100
3080-YDR386W	YDR386W	Saccharomyces cerevisiae S288C	0	100
3081-YDR387C	YDR387C	Saccharomyces cerevisiae S288C	0	100
3082-YDR388W	YDR388W	Saccharomyces cerevisiae S288C	0	100
3083-YDR389W	YDR389W	Saccharomyces cerevisiae S288C	0	100
3084-YDR390C	YDR390C	Saccharomyces cerevisiae S288C	0	100
3085-YDR391C	YDR391C	Saccharomyces cerevisiae S288C	9.27e-177	100
3086-YDR392W	YDR392W	Saccharomyces cerevisiae S288C	0	100
3087-YDR393W	YDR393W	Saccharomyces cerevisiae S288C	0	100
3088-YDR394W	YDR394W	Saccharomyces cerevisiae S288C	0	100
3089-YDR395W	YDR395W	Saccharomyces cerevisiae S288C	0	100
3090-YDR397C_NumOfGenes_2	YDR397C	Saccharomyces cerevisiae S288C	4.64e-90	100
3091-YDR398W	YDR398W	Saccharomyces cerevisiae S288C	0	100
3092-YDR399W	YDR399W	Saccharomyces cerevisiae S288C	1.92e-146	100
3093-YDR400W	YDR400W	Saccharomyces cerevisiae S288C	0	100
3094-YDR402C_NumOfGenes_2	YDR402C	Saccharomyces cerevisiae S288C	0	100
3095-YDR403W	YDR403W	Saccharomyces cerevisiae S288C	0	100
3096-YDR404C	YDR404C	Saccharomyces cerevisiae S288C	2.66e-127	100
3097-YDR405W	YDR405W	Saccharomyces cerevisiae S288C	0	100
3098-YDR406W	YDR406W	Saccharomyces cerevisiae S288C	0	100
3100-YDR407C	YDR407C	Saccharomyces cerevisiae S288C	0	100
3101-YDR408C	YDR408C	Saccharomyces cerevisiae S288C	7.19e-154	100
3102-YDR409W	YDR409W	Saccharomyces cerevisiae S288C	0	100
3103-YDR410C	YDR410C	Saccharomyces cerevisiae S288C	1.19e-160	100
3104-YDR411C	YDR411C	Saccharomyces cerevisiae S288C	0	100
3105-YDR412W_NumOfGenes_2	YDR412W	Saccharomyces cerevisiae S288C	1.54e-136	100
3106-YDR414C	YDR414C	Saccharomyces cerevisiae S288C	0	100
3107-YDR415C	YDR415C	Saccharomyces cerevisiae S288C	0	100
3108-YDR416W	YDR416W	Saccharomyces cerevisiae S288C	0	100
3109-YDR418W_NumOfGenes_2	YDR418W	Saccharomyces cerevisiae S288C	5.92e-114	100
3110-YDR419W	YDR419W	Saccharomyces cerevisiae S288C	0	100
3111-YDR420W	YDR420W	Saccharomyces cerevisiae S288C	0	100
3112-YDR421W	YDR421W	Saccharomyces cerevisiae S288C	0	100
3113-YDR422C	YDR422C	Saccharomyces cerevisiae S288C	0	100
3114-YDR423C	YDR423C	Saccharomyces cerevisiae S288C	0	100
3116-YDR425W_NumOfGenes_2	YDR425W	Saccharomyces cerevisiae S288C	0	100
3117-YDR427W	YDR427W	Saccharomyces cerevisiae S288C	0	100
3118-YDR428C	YDR428C	Saccharomyces cerevisiae S288C	0	100
3120-YDR430C	YDR430C	Saccharomyces cerevisiae S288C	0	100
3122-YDR432W_NumOfGenes_2	YDR432W	Saccharomyces cerevisiae S288C	0	100
3123-YDR434W	YDR434W	Saccharomyces cerevisiae S288C	0	100
3124-YDR435C	YDR435C	Saccharomyces cerevisiae S288C	0	100
3125-YDR436W	YDR436W	Saccharomyces cerevisiae S288C	0	100
3126-YDR437W	YDR437W	Saccharomyces cerevisiae S288C	1.04e-101	100
3127-YDR438W	YDR438W	Saccharomyces cerevisiae S288C	0	100
3128-YDR439W	YDR439W	Saccharomyces cerevisiae S288C	0	100
3129-YDR440W	YDR440W	Saccharomyces cerevisiae S288C	0	100
3130-YDR441C	YDR441C	Saccharomyces cerevisiae S288C	5.19e-131	100
3131-YDR443C_NumOfGenes_2	YDR443C	Saccharomyces cerevisiae S288C	0	100
3132-YDR444W	YDR444W	Saccharomyces cerevisiae S288C	0	100
3134-YDR446W	YDR446W	Saccharomyces cerevisiae S288C	0	100
3136-YDR448W	YDR448W	Saccharomyces cerevisiae S288C	0	100
3137-YDR449C	YDR449C	Saccharomyces cerevisiae S288C	0	100
3138-YDR450W	YDR450W	Saccharomyces cerevisiae S288C	8.64e-99	100
3139-YDR451C	YDR451C	Saccharomyces cerevisiae S288C	0	100
3140-YDR452W	YDR452W	Saccharomyces cerevisiae S288C	0	100
3141-YDR453C	YDR453C	Saccharomyces cerevisiae S288C	5.54e-146	100
3142-YDR454C	YDR454C	Saccharomyces cerevisiae S288C	5.57e-139	100
3144-YDR456W	YDR456W	Saccharomyces cerevisiae S288C	0	100
3145-YDR457W	YDR457W	Saccharomyces cerevisiae S288C	0	100
3146-YDR458C	YDR458C	Saccharomyces cerevisiae S288C	0	100
3147-YDR459C	YDR459C	Saccharomyces cerevisiae S288C	0	100
3148-YDR460W	YDR460W	Saccharomyces cerevisiae S288C	0	100
3149-YDR461C-A	YDR461C-A	Saccharomyces cerevisiae S288C	1.01e-55	100
3150-YDR461W	YDR461W	Saccharomyces cerevisiae S288C	3.95e-23	100
3151-YDR462W	YDR462W	Saccharomyces cerevisiae S288C	2.97e-99	100
3152-YDR463W	YDR463W	Saccharomyces cerevisiae S288C	0	100
3153-YDR464W_NumOfGenes_2	YDR464W	Saccharomyces cerevisiae S288C	0	100
3154-YDR465C	YDR465C	Saccharomyces cerevisiae S288C	0	100
3155-YDR466W	YDR466W	Saccharomyces cerevisiae S288C	0	100
3157-YDR468C	YDR468C	Saccharomyces cerevisiae S288C	3.39e-146	100
3158-YDR469W	YDR469W	Saccharomyces cerevisiae S288C	8.25e-107	100
3159-YDR470C	YDR470C	Saccharomyces cerevisiae S288C	0	100
3161-YDR472W	YDR472W	Saccharomyces cerevisiae S288C	0	100
3162-YDR473C	YDR473C	Saccharomyces cerevisiae S288C	0	100
3163-YDR475C	YDR475C	Saccharomyces cerevisiae S288C	0	100
3164-YDR476C	YDR476C	Saccharomyces cerevisiae S288C	7.23e-158	100
3165-YDR477W	YDR477W	Saccharomyces cerevisiae S288C	0	100
3166-YDR478W	YDR478W	Saccharomyces cerevisiae S288C	4.69e-133	100
3167-YDR479C	YDR479C	Saccharomyces cerevisiae S288C	0	100
3168-YDR480W	YDR480W	Saccharomyces cerevisiae S288C	0	100
3169-YDR481C	YDR481C	Saccharomyces cerevisiae S288C	0	100
317-augustus_masked-7604-CPQ_4	YDR104C	Saccharomyces cerevisiae S288C	0	95.3265
3170-YDR482C	YDR482C	Saccharomyces cerevisiae S288C	1.02e-79	100
3171-YDR483W	YDR483W	Saccharomyces cerevisiae S288C	0	100
3172-YDR484W	YDR484W	Saccharomyces cerevisiae S288C	0	100
3173-YDR485C	YDR485C	Saccharomyces cerevisiae S288C	0	100
3174-YDR486C	YDR486C	Saccharomyces cerevisiae S288C	9.47e-146	100
3175-YDR487C	YDR487C	Saccharomyces cerevisiae S288C	2.57e-158	100
3176-YDR488C	YDR488C	Saccharomyces cerevisiae S288C	0	100
3177-YDR489W	YDR489W	Saccharomyces cerevisiae S288C	0	100
3178-YDR490C	YDR490C	Saccharomyces cerevisiae S288C	0	100
3180-YDR492W	YDR492W	Saccharomyces cerevisiae S288C	0	100
3181-YDR493W	YDR493W	Saccharomyces cerevisiae S288C	1.15e-90	100
3182-YDR494W	YDR494W	Saccharomyces cerevisiae S288C	0	100
3183-YDR495C	YDR495C	Saccharomyces cerevisiae S288C	0	100
3184-YDR496C	YDR496C	Saccharomyces cerevisiae S288C	0	100
3185-YDR497C	YDR497C	Saccharomyces cerevisiae S288C	0	100
3186-YDR498C	YDR498C	Saccharomyces cerevisiae S288C	0	100
3187-YDR499W	YDR499W	Saccharomyces cerevisiae S288C	0	100
3188-YDR500C	YDR500C	Saccharomyces cerevisiae S288C	3.31e-58	99.4255
3189-YDR501W	YDR501W	Saccharomyces cerevisiae S288C	0	100
3190-YDR502C	YDR502C	Saccharomyces cerevisiae S288C	0	100
3191-YDR503C	YDR503C	Saccharomyces cerevisiae S288C	0	100
3192-YDR504C	YDR504C	Saccharomyces cerevisiae S288C	1.65e-60	100
3193-YDR505C	YDR505C	Saccharomyces cerevisiae S288C	0	100
3194-YDR506C	YDR506C	Saccharomyces cerevisiae S288C	0	100
3195-YDR507C_NumOfGenes_2	YDR507C	Saccharomyces cerevisiae S288C	0	100
3196-YDR508C_NumOfGenes_2	YDR508C	Saccharomyces cerevisiae S288C	0	100
3199-YDR510W_NumOfGenes_2	YDR510W	Saccharomyces cerevisiae S288C	9.29e-73	100
320-augustus_masked-7607-CPQ_4	SPAR_P03560	Saccharomyces paradoxus CBS432	0	98.386
3200-YDR511W_NumOfGenes_3	YDR511W	Saccharomyces cerevisiae S288C	6.2e-98	100
3201-YDR512C_NumOfGenes_2	YDR512C	Saccharomyces cerevisiae S288C	2.2e-141	100
3202-YDR513W_NumOfGenes_2	YDR513W	Saccharomyces cerevisiae S288C	1.92e-102	100
3203-YDR514C_NumOfGenes_2	YDR514C	Saccharomyces cerevisiae S288C	0	100
3204-YDR515W_NumOfGenes_2	YDR515W	Saccharomyces cerevisiae S288C	0	100
3205-YDR516C_NumOfGenes_2	YDR516C	Saccharomyces cerevisiae S288C	0	100
3206-YDR517W	YDR517W	Saccharomyces cerevisiae S288C	0	100
3207-YDR518W	YDR518W	Saccharomyces cerevisiae S288C	0	100
3208-YDR519W	YDR519W	Saccharomyces cerevisiae S288C	1.8e-96	100
3209-YDR520C_NumOfGenes_2	YDR520C	Saccharomyces cerevisiae S288C	0	100
3210-YDR522C	YDR522C	Saccharomyces cerevisiae S288C	0	100
3211-YDR523C	YDR523C	Saccharomyces cerevisiae S288C	0	100
3212-YDR524C	YDR524C	Saccharomyces cerevisiae S288C	0	100
3214-YDR524C-B	YDR524C-B	Saccharomyces cerevisiae S288C	3.64e-34	100
3215-YDR524W-C	YDR524W-C	Saccharomyces cerevisiae S288C	1.55e-15	100
3216-YDR525W	YDR525W	Saccharomyces cerevisiae S288C	1.54e-72	100
3217-YDR525W-A	YDR525W-A	Saccharomyces cerevisiae S288C	1.73e-48	100
3218-YDR527W_NumOfGenes_2	YDR527W	Saccharomyces cerevisiae S288C	0	100
3219-YDR528W	YDR528W	Saccharomyces cerevisiae S288C	0	100
3220-YDR529C	YDR529C	Saccharomyces cerevisiae S288C	1.17e-82	100
3221-YDR530C	YDR530C	Saccharomyces cerevisiae S288C	0	100
3222-YDR531W	YDR531W	Saccharomyces cerevisiae S288C	0	100
3223-YDR532C	YDR532C	Saccharomyces cerevisiae S288C	0	100
3224-YDR533C_NumOfGenes_2	YDR533C	Saccharomyces cerevisiae S288C	8.25e-176	100
3225-YDR534C_NumOfGenes_2	YDR534C	Saccharomyces cerevisiae S288C	0	100
3227-YDR536W	YDR536W	Saccharomyces cerevisiae S288C	0	100
3228-YDR538W_NumOfGenes_2	YDR538W	Saccharomyces cerevisiae S288C	0	100
3229-YDR539W	YDR539W	Saccharomyces cerevisiae S288C	0	100
323-augustus_masked-7610-CPQ_4	SPAR_D03210	Saccharomyces paradoxus CBS432	0	98.413
3230-YDR540C	YDR540C	Saccharomyces cerevisiae S288C	5.18e-119	100
3231-YDR541C	YDR541C	Saccharomyces cerevisiae S288C	0	100
3233-YEL001C	YEL001C	Saccharomyces cerevisiae S288C	4.76e-158	100
3234-YEL002C	YEL002C	Saccharomyces cerevisiae S288C	0	100
3236-YEL004W	YEL004W	Saccharomyces cerevisiae S288C	0	100
3237-YEL005C	YEL005C	Saccharomyces cerevisiae S288C	0	100
3238-YEL006W	YEL006W	Saccharomyces cerevisiae S288C	0	100
3239-YEL007W	YEL007W	Saccharomyces cerevisiae S288C	0	100
324-augustus_masked-7614-CPQ_4	SPAR_D02870	Saccharomyces paradoxus CBS432	1.15e-127	100
3240-YEL008W_NumOfGenes_2	YEL008W	Saccharomyces cerevisiae S288C	2.35e-92	100
3241-YEL009C	YEL009C	Saccharomyces cerevisiae S288C	0	100
3242-YEL009C-A	YEL009C-A	Saccharomyces cerevisiae S288C	1.72e-95	100
3244-YEL011W	YEL011W	Saccharomyces cerevisiae S288C	0	100
3246-YEL013W	YEL013W	Saccharomyces cerevisiae S288C	0	100
3247-YEL014C	YEL014C	Saccharomyces cerevisiae S288C	2.01e-61	100
3248-YEL015W	YEL015W	Saccharomyces cerevisiae S288C	0	100
3249-YEL016C	YEL016C	Saccharomyces cerevisiae S288C	0	100
325-augustus_masked-7614-CPQ_4	SPAR_D02860	Saccharomyces paradoxus CBS432	1.93e-58	96.8045
3250-YEL017C-A	YEL017C-A	Saccharomyces cerevisiae S288C	1.74e-26	100
3251-YEL017W	YEL017W	Saccharomyces cerevisiae S288C	0	100
3252-YEL018W_NumOfGenes_2	YEL018W	Saccharomyces cerevisiae S288C	0	100
3253-YEL019C	YEL019C	Saccharomyces cerevisiae S288C	0	100
3254-YEL020C	YEL020C	Saccharomyces cerevisiae S288C	0	100
3255-YEL020W-A_NumOfGenes_2	YEL020W-A	Saccharomyces cerevisiae S288C	2.02e-60	100
3256-YEL021W	YEL021W	Saccharomyces cerevisiae S288C	0	100
3257-YEL022W	YEL022W	Saccharomyces cerevisiae S288C	0	100
3258-YEL023C	YEL023C	Saccharomyces cerevisiae S288C	0	100
3259-YEL024W	YEL024W	Saccharomyces cerevisiae S288C	3.66e-164	100
3260-YEL025C	YEL025C	Saccharomyces cerevisiae S288C	0	100
3261-YEL026W	YEL026W	Saccharomyces cerevisiae S288C	1.61e-78	100
3262-YEL027W	YEL027W	Saccharomyces cerevisiae S288C	2.42e-107	100
3263-YEL028W	YEL028W	Saccharomyces cerevisiae S288C	1.1e-113	100
3264-YEL029C	YEL029C	Saccharomyces cerevisiae S288C	0	100
3265-YEL030W_NumOfGenes_2	YEL030W	Saccharomyces cerevisiae S288C	0	100
3266-YEL031W	YEL031W	Saccharomyces cerevisiae S288C	0	100
3267-YEL032W_NumOfGenes_2	YEL032W	Saccharomyces cerevisiae S288C	0	100
3268-YEL033W	YEL033W	Saccharomyces cerevisiae S288C	1.79e-73	100
3269-YEL034W_NumOfGenes_2	YEL034W	Saccharomyces cerevisiae S288C	2.67e-116	100
3270-YEL035C	YEL035C	Saccharomyces cerevisiae S288C	3.1e-104	100
3271-YEL036C	YEL036C	Saccharomyces cerevisiae S288C	0	100
3272-YEL037C	YEL037C	Saccharomyces cerevisiae S288C	0	100
3273-YEL038W	YEL038W	Saccharomyces cerevisiae S288C	2.92e-170	100
3274-YEL039C	YEL039C	Saccharomyces cerevisiae S288C	1.34e-83	100
3275-YEL040W	YEL040W	Saccharomyces cerevisiae S288C	0	100
3276-YEL041W	YEL041W	Saccharomyces cerevisiae S288C	0	100
3277-YEL042W	YEL042W	Saccharomyces cerevisiae S288C	0	100
3278-YEL043W	YEL043W	Saccharomyces cerevisiae S288C	0	100
3279-YEL044W	YEL044W	Saccharomyces cerevisiae S288C	6.91e-103	100
328-augustus_masked-7614-CPQ_4	SPAR_D02920	Saccharomyces paradoxus CBS432	0	96.0845
3281-YEL046C	YEL046C	Saccharomyces cerevisiae S288C	0	100
3282-YEL047C	YEL047C	Saccharomyces cerevisiae S288C	0	100
3283-YEL048C	YEL048C	Saccharomyces cerevisiae S288C	8.34e-109	100
3284-YEL050C_NumOfGenes_2	YEL050C	Saccharomyces cerevisiae S288C	0	100
3286-YEL051W_NumOfGenes_2	YEL051W	Saccharomyces cerevisiae S288C	0	100
3287-YEL052W_NumOfGenes_2	YEL052W	Saccharomyces cerevisiae S288C	0	100
3288-YEL053C_NumOfGenes_2	YEL053C	Saccharomyces cerevisiae S288C	0	100
3289-YEL054C_NumOfGenes_3	YEL054C	Saccharomyces cerevisiae S288C	1.21e-114	100
329-augustus_masked-7614-CPQ_4	YDR075W	Saccharomyces cerevisiae S288C	0	100
3290-YEL055C_NumOfGenes_2	YEL055C	Saccharomyces cerevisiae S288C	0	100
3291-YEL056W_NumOfGenes_2	YEL056W	Saccharomyces cerevisiae S288C	0	100
3292-YEL057C_NumOfGenes_2	YEL057C	Saccharomyces cerevisiae S288C	1.86e-165	100
3293-YEL058W_NumOfGenes_2	YEL058W	Saccharomyces cerevisiae S288C	0	100
3294-YEL059C-A	YEL059C-A	Saccharomyces cerevisiae S288C	3.8e-53	100
3295-YEL059W	YEL059W	Saccharomyces cerevisiae S288C	1.63e-58	100
3296-YEL060C_NumOfGenes_2	YEL060C	Saccharomyces cerevisiae S288C	0	100
3297-YEL061C	YEL061C	Saccharomyces cerevisiae S288C	0	100
3298-YEL062W	YEL062W	Saccharomyces cerevisiae S288C	0	100
3299-YEL063C	YEL063C	Saccharomyces cerevisiae S288C	0	100
330-augustus_masked-7614-CPQ_4	SPAR_D02900	Saccharomyces paradoxus CBS432	0	99.577
3300-YEL064C	YEL064C	Saccharomyces cerevisiae S288C	0	100
3301-YEL065W	YEL065W	Saccharomyces cerevisiae S288C	0	100
3302-YEL066W	YEL066W	Saccharomyces cerevisiae S288C	1.7e-120	100
3303-YEL067C	YEL067C	Saccharomyces cerevisiae S288C	1e-144	100
3304-YEL068C	YEL068C	Saccharomyces cerevisiae S288C	5.54e-82	100
3305-YEL071W	YEL071W	Saccharomyces cerevisiae S288C	0	100
3306-YEL072W	YEL072W	Saccharomyces cerevisiae S288C	5.01e-161	100
3307-YEL073C	YEL073C	Saccharomyces cerevisiae S288C	7.34e-72	100
3310-YER001W	YER001W	Saccharomyces cerevisiae S288C	0	100
3311-YER002W	YER002W	Saccharomyces cerevisiae S288C	9.03e-134	100
3313-YER004W	YER004W	Saccharomyces cerevisiae S288C	1.71e-161	100
3314-YER005W	YER005W	Saccharomyces cerevisiae S288C	0	100
3316-YER006W	YER006W	Saccharomyces cerevisiae S288C	0	100
3318-YER007W	YER007W	Saccharomyces cerevisiae S288C	0	100
3319-YER008C	YER008C	Saccharomyces cerevisiae S288C	0	100
332-augustus_masked-7614-CPQ_4	SPAR_D02770	Saccharomyces paradoxus CBS432	0	95.7205
3320-YER009W_NumOfGenes_2	YER009W	Saccharomyces cerevisiae S288C	7.82e-91	100
3321-YER010C_NumOfGenes_2	YER010C	Saccharomyces cerevisiae S288C	3.58e-175	100
3322-YER011W_NumOfGenes_2	YER011W	Saccharomyces cerevisiae S288C	5.42e-141	100
3323-YER012W	YER012W	Saccharomyces cerevisiae S288C	2.15e-147	100
3324-YER013W	YER013W	Saccharomyces cerevisiae S288C	0	100
3326-YER014W	YER014W	Saccharomyces cerevisiae S288C	0	100
3327-YER015W	YER015W	Saccharomyces cerevisiae S288C	0	100
3328-YER016W	YER016W	Saccharomyces cerevisiae S288C	0	100
3329-YER017C	YER017C	Saccharomyces cerevisiae S288C	0	100
3330-YER018C	YER018C	Saccharomyces cerevisiae S288C	2.82e-132	100
3331-YER019C-A	YER019C-A	Saccharomyces cerevisiae S288C	6.21e-61	100
3332-YER019W	YER019W	Saccharomyces cerevisiae S288C	0	100
3333-YER020W	YER020W	Saccharomyces cerevisiae S288C	0	100
3334-YER021W	YER021W	Saccharomyces cerevisiae S288C	0	100
3335-YER022W	YER022W	Saccharomyces cerevisiae S288C	0	100
3336-YER023W_NumOfGenes_2	YER023W	Saccharomyces cerevisiae S288C	0	100
3337-YER024W	YER024W	Saccharomyces cerevisiae S288C	0	100
3338-YER025W	YER025W	Saccharomyces cerevisiae S288C	0	100
3339-YER026C	YER026C	Saccharomyces cerevisiae S288C	0	100
3340-YER027C	YER027C	Saccharomyces cerevisiae S288C	0	100
3341-YER028C	YER028C	Saccharomyces cerevisiae S288C	0	100
3342-YER029C	YER029C	Saccharomyces cerevisiae S288C	1.4e-125	100
3343-YER030W	YER030W	Saccharomyces cerevisiae S288C	2.09e-78	100
3344-YER031C	YER031C	Saccharomyces cerevisiae S288C	9.69e-158	100
3345-YER032W	YER032W	Saccharomyces cerevisiae S288C	0	100
3346-YER033C	YER033C	Saccharomyces cerevisiae S288C	0	100
3347-YER034W	YER034W	Saccharomyces cerevisiae S288C	3.02e-110	100
3348-YER035W	YER035W	Saccharomyces cerevisiae S288C	9.49e-98	100
3349-YER036C	YER036C	Saccharomyces cerevisiae S288C	0	100
3350-YER037W	YER037W	Saccharomyces cerevisiae S288C	0	100
3351-YER038C	YER038C	Saccharomyces cerevisiae S288C	0	100
3352-YER038W-A_NumOfGenes_2	YER038W-A	Saccharomyces cerevisiae S288C	2.19e-93	100
3353-YER039C-A	YER039C-A	Saccharomyces cerevisiae S288C	4.13e-49	100
3354-YER040W	YER040W	Saccharomyces cerevisiae S288C	0	100
3355-YER041W	YER041W	Saccharomyces cerevisiae S288C	0	100
3356-YER042W	YER042W	Saccharomyces cerevisiae S288C	3.07e-141	100
3357-YER043C	YER043C	Saccharomyces cerevisiae S288C	0	100
3358-YER044C	YER044C	Saccharomyces cerevisiae S288C	8.29e-109	100
3359-YER044C-A	YER044C-A	Saccharomyces cerevisiae S288C	0	100
336-augustus_masked-7617-CPQ_4	SPAR_D02980	Saccharomyces paradoxus CBS432	0	97.379
3360-YER045C	YER045C	Saccharomyces cerevisiae S288C	0	100
3361-YER046W_NumOfGenes_2	YER046W	Saccharomyces cerevisiae S288C	1.57e-106	100
3363-YER047C	YER047C	Saccharomyces cerevisiae S288C	0	100
3364-YER048C	YER048C	Saccharomyces cerevisiae S288C	0	100
3365-YER048W-A	YER048W-A	Saccharomyces cerevisiae S288C	3.99e-67	100
3366-YER049W	YER049W	Saccharomyces cerevisiae S288C	0	100
3367-YER050C	YER050C	Saccharomyces cerevisiae S288C	1.4e-101	100
3368-YER051W	YER051W	Saccharomyces cerevisiae S288C	0	100
3369-YER052C	YER052C	Saccharomyces cerevisiae S288C	0	100
337-augustus_masked-7617-CPQ_4	SPAR_D03010	Saccharomyces paradoxus CBS432	5.97e-139	98
3370-YER053C	YER053C	Saccharomyces cerevisiae S288C	0	100
3371-YER053C-A	YER053C-A	Saccharomyces cerevisiae S288C	6.67e-23	100
3372-YER054C	YER054C	Saccharomyces cerevisiae S288C	0	100
3373-YER055C	YER055C	Saccharomyces cerevisiae S288C	0	100
3374-YER056C	YER056C	Saccharomyces cerevisiae S288C	0	100
3375-YER056C-A	YER056C-A	Saccharomyces cerevisiae S288C	5.36e-80	100
3376-YER057C	YER057C	Saccharomyces cerevisiae S288C	6.34e-87	100
3377-YER058W	YER058W	Saccharomyces cerevisiae S288C	1.1e-76	100
3378-YER059W	YER059W	Saccharomyces cerevisiae S288C	0	100
3379-YER060W	YER060W	Saccharomyces cerevisiae S288C	0	100
3380-YER060W-A	YER060W-A	Saccharomyces cerevisiae S288C	0	100
3381-YER061C_NumOfGenes_2	YER061C	Saccharomyces cerevisiae S288C	0	100
3382-YER062C_NumOfGenes_2	YER062C	Saccharomyces cerevisiae S288C	2.77e-174	100
3383-YER063W	YER063W	Saccharomyces cerevisiae S288C	7.78e-153	100
3384-YER064C	YER064C	Saccharomyces cerevisiae S288C	0	100
3385-YER065C	YER065C	Saccharomyces cerevisiae S288C	0	100
3387-YER066W	YER066W	Saccharomyces cerevisiae S288C	6.24e-137	100
3388-YER067W_NumOfGenes_2	YER067W	Saccharomyces cerevisiae S288C	4.38e-118	100
3390-YER068W	YER068W	Saccharomyces cerevisiae S288C	0	100
3391-YER069W	YER069W	Saccharomyces cerevisiae S288C	0	100
3392-YER070W	YER070W	Saccharomyces cerevisiae S288C	0	100
3393-YER071C	YER071C	Saccharomyces cerevisiae S288C	1.47e-81	100
3394-YER072W	YER072W	Saccharomyces cerevisiae S288C	1.12e-85	100
3395-YER073W	YER073W	Saccharomyces cerevisiae S288C	0	100
3396-YER074W	YER074W	Saccharomyces cerevisiae S288C	1.1e-92	100
3398-YER075C	YER075C	Saccharomyces cerevisiae S288C	0	100
3399-YER076C	YER076C	Saccharomyces cerevisiae S288C	0	100
3401-YER077C	YER077C	Saccharomyces cerevisiae S288C	0	100
3402-YER078C	YER078C	Saccharomyces cerevisiae S288C	0	100
3403-YER078W-A	YER078W-A	Saccharomyces cerevisiae S288C	4.24e-34	100
3404-YER079W	YER079W	Saccharomyces cerevisiae S288C	2.26e-134	100
3405-YER080W_NumOfGenes_2	YER080W	Saccharomyces cerevisiae S288C	0	100
3406-YER081W	YER081W	Saccharomyces cerevisiae S288C	0	100
3407-YER082C	YER082C	Saccharomyces cerevisiae S288C	0	100
3408-YER083C	YER083C	Saccharomyces cerevisiae S288C	0	100
3409-YER084W	YER084W	Saccharomyces cerevisiae S288C	1.78e-91	100
341-augustus_masked-7617-CPQ_4	SPAR_D03080	Saccharomyces paradoxus CBS432	0	99.818
3410-YER085C_NumOfGenes_2	YER085C	Saccharomyces cerevisiae S288C	3.75e-125	100
3411-YER086W	YER086W	Saccharomyces cerevisiae S288C	0	100
3412-YER087C-B	YER087C-B	Saccharomyces cerevisiae S288C	6.87e-56	100
3413-YER087W_NumOfGenes_2	YER087W	Saccharomyces cerevisiae S288C	0	100
3414-YER088C	YER088C	Saccharomyces cerevisiae S288C	0	100
3416-YER089C_NumOfGenes_2	YER089C	Saccharomyces cerevisiae S288C	0	100
3417-YER090W_NumOfGenes_2	YER090W	Saccharomyces cerevisiae S288C	0	100
3418-YER091C	YER091C	Saccharomyces cerevisiae S288C	0	100
3420-YER092W	YER092W	Saccharomyces cerevisiae S288C	3.7e-87	100
3421-YER093C	YER093C	Saccharomyces cerevisiae S288C	0	100
3423-YER094C	YER094C	Saccharomyces cerevisiae S288C	2.22e-154	100
3424-YER095W	YER095W	Saccharomyces cerevisiae S288C	0	100
3425-YER096W	YER096W	Saccharomyces cerevisiae S288C	0	100
3427-YER098W_NumOfGenes_2	YER098W	Saccharomyces cerevisiae S288C	0	100
3428-YER099C_NumOfGenes_2	YER099C	Saccharomyces cerevisiae S288C	0	100
3429-YER100W_NumOfGenes_2	YER100W	Saccharomyces cerevisiae S288C	0	100
3430-YER101C_NumOfGenes_2	YER101C	Saccharomyces cerevisiae S288C	0	100
3431-YER102W_NumOfGenes_2	YER102W	Saccharomyces cerevisiae S288C	2.83e-134	100
3432-YER103W	YER103W	Saccharomyces cerevisiae S288C	0	100
3433-YER104W	YER104W	Saccharomyces cerevisiae S288C	1.06e-140	100
3434-YER105C	YER105C	Saccharomyces cerevisiae S288C	0	100
3435-YER106W	YER106W	Saccharomyces cerevisiae S288C	0	100
3436-YER107C	YER107C	Saccharomyces cerevisiae S288C	0	100
3438-YER109C	YER109C	Saccharomyces cerevisiae S288C	0	100
3439-YER110C	YER110C	Saccharomyces cerevisiae S288C	0	100
3440-YER111C	YER111C	Saccharomyces cerevisiae S288C	0	100
3441-YER112W	YER112W	Saccharomyces cerevisiae S288C	1.23e-88	100
3442-YER113C	YER113C	Saccharomyces cerevisiae S288C	0	100
3443-YER114C	YER114C	Saccharomyces cerevisiae S288C	0	100
3444-YER115C	YER115C	Saccharomyces cerevisiae S288C	1.35e-129	100
3445-YER116C	YER116C	Saccharomyces cerevisiae S288C	0	100
3447-YER118C	YER118C	Saccharomyces cerevisiae S288C	0	100
3448-YER119C	YER119C	Saccharomyces cerevisiae S288C	0	100
3450-YER120W	YER120W	Saccharomyces cerevisiae S288C	4e-171	100
3451-YER121W	YER121W	Saccharomyces cerevisiae S288C	1.28e-73	100
3452-YER122C	YER122C	Saccharomyces cerevisiae S288C	0	100
3453-YER123W	YER123W	Saccharomyces cerevisiae S288C	0	100
3454-YER124C	YER124C	Saccharomyces cerevisiae S288C	0	100
3455-YER125W	YER125W	Saccharomyces cerevisiae S288C	0	100
3456-YER126C	YER126C	Saccharomyces cerevisiae S288C	0	100
3457-YER127W	YER127W	Saccharomyces cerevisiae S288C	0	100
3458-YER128W	YER128W	Saccharomyces cerevisiae S288C	7.51e-140	100
3459-YER129W	YER129W	Saccharomyces cerevisiae S288C	0	100
3460-YER130C	YER130C	Saccharomyces cerevisiae S288C	0	100
3461-YER131W	YER131W	Saccharomyces cerevisiae S288C	3.44e-83	100
3462-YER132C	YER132C	Saccharomyces cerevisiae S288C	0	100
3463-YER133W	YER133W	Saccharomyces cerevisiae S288C	0	100
3464-YER134C_NumOfGenes_2	YER134C	Saccharomyces cerevisiae S288C	2.04e-133	100
3465-YER135C	YER135C	Saccharomyces cerevisiae S288C	1.04e-95	100
3466-YER136W	YER136W	Saccharomyces cerevisiae S288C	0	100
3467-YER137C_NumOfGenes_2	YER137C	Saccharomyces cerevisiae S288C	1.21e-94	100
3468-YER139C	YER139C	Saccharomyces cerevisiae S288C	1.5e-147	100
3469-YER140W	YER140W	Saccharomyces cerevisiae S288C	0	100
3470-YER141W	YER141W	Saccharomyces cerevisiae S288C	0	100
3471-YER142C	YER142C	Saccharomyces cerevisiae S288C	0	100
3472-YER143W	YER143W	Saccharomyces cerevisiae S288C	0	100
3473-YER144C	YER144C	Saccharomyces cerevisiae S288C	0	100
3474-YER145C	YER145C	Saccharomyces cerevisiae S288C	0	100
3475-YER146W_NumOfGenes_2	YER146W	Saccharomyces cerevisiae S288C	1.44e-64	100
3476-YER147C	YER147C	Saccharomyces cerevisiae S288C	0	100
3477-YER148W_NumOfGenes_2	YER148W	Saccharomyces cerevisiae S288C	0	100
3478-YER149C_NumOfGenes_2	YER149C	Saccharomyces cerevisiae S288C	0	100
3479-YER150W	YER150W	Saccharomyces cerevisiae S288C	1.34e-105	100
3480-YER151C	YER151C	Saccharomyces cerevisiae S288C	0	100
3481-YER152C_NumOfGenes_2	YER152C	Saccharomyces cerevisiae S288C	0	100
3483-YER154W	YER154W	Saccharomyces cerevisiae S288C	0	100
3484-YER155C	YER155C	Saccharomyces cerevisiae S288C	0	100
3485-YER156C	YER156C	Saccharomyces cerevisiae S288C	0	100
3486-YER157W	YER157W	Saccharomyces cerevisiae S288C	0	100
3487-YER158C	YER158C	Saccharomyces cerevisiae S288C	0	100
3488-YER159C_NumOfGenes_2	YER159C	Saccharomyces cerevisiae S288C	1.44e-96	100
3489-YER161C_NumOfGenes_2	YER161C	Saccharomyces cerevisiae S288C	0	100
3490-YER162C	YER162C	Saccharomyces cerevisiae S288C	0	100
3491-YER163C	YER163C	Saccharomyces cerevisiae S288C	5.49e-175	100
3492-YER164W	YER164W	Saccharomyces cerevisiae S288C	0	100
3494-YER165W	YER165W	Saccharomyces cerevisiae S288C	0	100
3495-YER166W	YER166W	Saccharomyces cerevisiae S288C	0	100
3496-YER167W	YER167W	Saccharomyces cerevisiae S288C	0	100
3497-YER168C	YER168C	Saccharomyces cerevisiae S288C	0	100
3498-YER169W	YER169W	Saccharomyces cerevisiae S288C	0	100
3499-YER170W_NumOfGenes_2	YER170W	Saccharomyces cerevisiae S288C	8.34e-158	100
3500-YER171W	YER171W	Saccharomyces cerevisiae S288C	0	100
3501-YER172C	YER172C	Saccharomyces cerevisiae S288C	0	100
3502-YER173W_NumOfGenes_2	YER173W	Saccharomyces cerevisiae S288C	0	100
3503-YER174C	YER174C	Saccharomyces cerevisiae S288C	3.42e-161	100
3504-YER175C	YER175C	Saccharomyces cerevisiae S288C	0	100
3505-YER175W-A	YER175W-A	Saccharomyces cerevisiae S288C	3.11e-34	100
3506-YER176W	YER176W	Saccharomyces cerevisiae S288C	0	100
3507-YER177W	YER177W	Saccharomyces cerevisiae S288C	2.19e-170	100
3508-YER178W	YER178W	Saccharomyces cerevisiae S288C	0	100
3509-YER179W	YER179W	Saccharomyces cerevisiae S288C	0	100
3509-YER179W	SPAR_E02530	Saccharomyces paradoxus CBS432	0	100
3510-YER180C	YER180C	Saccharomyces cerevisiae S288C	0	100
3511-YER180C-A	YER180C-A	Saccharomyces cerevisiae S288C	1.2e-50	100
3512-YER181C	YER181C	Saccharomyces cerevisiae S288C	7.34e-68	100
3513-YER182W	YER182W	Saccharomyces cerevisiae S288C	0	100
3514-YER183C	YER183C	Saccharomyces cerevisiae S288C	3.44e-161	100
3515-YER184C	YER184C	Saccharomyces cerevisiae S288C	0	100
3516-YER185W	YER185W	Saccharomyces cerevisiae S288C	0	100
3517-YER186C_NumOfGenes_2	YER186C	Saccharomyces cerevisiae S288C	0	100
3518-YER187W	YER187W	Saccharomyces cerevisiae S288C	3.48e-104	100
3519-YER188C-A_NumOfGenes_9	YER188C-A	Saccharomyces cerevisiae S288C	9.87e-70	100
3520-YER188W_NumOfGenes_2	YER188W	Saccharomyces cerevisiae S288C	0	100
3521-YFL001W_NumOfGenes_2	YFL001W	Saccharomyces cerevisiae S288C	0	100
3522-YFL002C	YFL002C	Saccharomyces cerevisiae S288C	0	100
3523-YFL003C	YFL003C	Saccharomyces cerevisiae S288C	0	100
3524-YFL004W	YFL004W	Saccharomyces cerevisiae S288C	0	100
3525-YFL005W	YFL005W	Saccharomyces cerevisiae S288C	1.56e-141	100
3526-YFL007W	YFL007W	Saccharomyces cerevisiae S288C	0	100
3527-YFL008W	YFL008W	Saccharomyces cerevisiae S288C	0	100
3528-YFL009W	YFL009W	Saccharomyces cerevisiae S288C	0	100
3529-YFL010C	YFL010C	Saccharomyces cerevisiae S288C	1.16e-123	100
3530-YFL010W-A	YFL010W-A	Saccharomyces cerevisiae S288C	2.7e-46	100
3531-YFL011W_NumOfGenes_2	YFL011W	Saccharomyces cerevisiae S288C	0	100
3532-YFL012W	YFL012W	Saccharomyces cerevisiae S288C	4.23e-100	100
3534-YFL013C_NumOfGenes_2	YFL013C	Saccharomyces cerevisiae S288C	0	100
3535-YFL014W	YFL014W	Saccharomyces cerevisiae S288C	2.26e-77	100
3537-YFL016C	YFL016C	Saccharomyces cerevisiae S288C	0	100
3538-YFL017C	YFL017C	Saccharomyces cerevisiae S288C	3.12e-118	100
3539-YFL017W-A	YFL017W-A	Saccharomyces cerevisiae S288C	4.05e-52	100
3540-YFL018C	YFL018C	Saccharomyces cerevisiae S288C	0	100
3541-YFL019C	YFL019C	Saccharomyces cerevisiae S288C	9.06e-84	100
3542-YFL020C_NumOfGenes_2	YFL020C	Saccharomyces cerevisiae S288C	1.3e-70	100
3543-YFL021W_NumOfGenes_2	YFL021W	Saccharomyces cerevisiae S288C	0	100
3544-YFL022C	YFL022C	Saccharomyces cerevisiae S288C	0	100
3545-YFL023W_NumOfGenes_2	YFL023W	Saccharomyces cerevisiae S288C	0	100
3546-YFL024C	YFL024C	Saccharomyces cerevisiae S288C	0	100
3547-YFL025C	YFL025C	Saccharomyces cerevisiae S288C	0	100
3548-YFL026W	YFL026W	Saccharomyces cerevisiae S288C	0	100
3549-YFL027C	YFL027C	Saccharomyces cerevisiae S288C	0	100
3550-YFL028C	YFL028C	Saccharomyces cerevisiae S288C	0	100
3551-YFL029C	YFL029C	Saccharomyces cerevisiae S288C	0	100
3552-YFL030W	YFL030W	Saccharomyces cerevisiae S288C	0	100
3555-YFL033C_NumOfGenes_2	YFL033C	Saccharomyces cerevisiae S288C	0	100
3556-YFL034C-A_NumOfGenes_2	YFL034C-A	Saccharomyces cerevisiae S288C	8.03e-75	100
3557-YFL034C-B_NumOfGenes_2	YFL034C-B	Saccharomyces cerevisiae S288C	4.48e-178	99.8225
3558-YFL034W_NumOfGenes_2	YFL034W	Saccharomyces cerevisiae S288C	0	100
3559-YFL036W_NumOfGenes_2	YFL036W	Saccharomyces cerevisiae S288C	0	100
3560-YFL037W_NumOfGenes_2	YFL037W	Saccharomyces cerevisiae S288C	0	100
3561-YFL038C_NumOfGenes_2	YFL038C	Saccharomyces cerevisiae S288C	5e-154	100
3562-YFL039C_NumOfGenes_2	YFL039C	Saccharomyces cerevisiae S288C	0	100
3563-YFL040W_NumOfGenes_2	YFL040W	Saccharomyces cerevisiae S288C	0	100
3564-YFL041W_NumOfGenes_2	YFL041W	Saccharomyces cerevisiae S288C	0	100
3565-YFL041W-A	YFL041W-A	Saccharomyces cerevisiae S288C	9.64e-42	100
3566-YFL042C_NumOfGenes_2	YFL042C	Saccharomyces cerevisiae S288C	0	100
3567-YFL044C_NumOfGenes_2	YFL044C	Saccharomyces cerevisiae S288C	0	100
3568-YFL045C_NumOfGenes_2	YFL045C	Saccharomyces cerevisiae S288C	0	100
3569-YFL046W_NumOfGenes_2	YFL046W	Saccharomyces cerevisiae S288C	6.93e-156	100
3570-YFL047W_NumOfGenes_2	YFL047W	Saccharomyces cerevisiae S288C	0	100
3571-YFL048C_NumOfGenes_2	YFL048C	Saccharomyces cerevisiae S288C	0	100
3572-YFL049W_NumOfGenes_2	YFL049W	Saccharomyces cerevisiae S288C	0	100
3573-YFL050C	YFL050C	Saccharomyces cerevisiae S288C	0	100
3574-YFL051C_NumOfGenes_2	YFL051C	Saccharomyces cerevisiae S288C	1.26e-102	100
3575-YFL052W_NumOfGenes_2	YFL052W	Saccharomyces cerevisiae S288C	0	100
3576-YFL053W_NumOfGenes_2	YFL053W	Saccharomyces cerevisiae S288C	0	100
3577-YFL054C_NumOfGenes_2	YFL054C	Saccharomyces cerevisiae S288C	0	100
3578-YFL055W_NumOfGenes_2	YFL055W	Saccharomyces cerevisiae S288C	0	100
3579-YFL056C	YFL056C	Saccharomyces cerevisiae S288C	0	100
358-augustus_masked-8488-AQD_4	SPAR_O00710	Saccharomyces paradoxus CBS432	0	99.771
3580-YFL058W_NumOfGenes_4	YFL058W	Saccharomyces cerevisiae S288C	0	100
3581-YFL059W_NumOfGenes_3	YFL059W	Saccharomyces cerevisiae S288C	0	100
3582-YFL061W_NumOfGenes_3	YFL061W	Saccharomyces cerevisiae S288C	3.93e-156	100
3583-YFL067W	YFL067W	Saccharomyces cerevisiae S288C	4.33e-79	100
3584-YFR001W	YFR001W	Saccharomyces cerevisiae S288C	3.1e-95	100
3585-YFR002W	YFR002W	Saccharomyces cerevisiae S288C	0	100
3586-YFR003C	YFR003C	Saccharomyces cerevisiae S288C	1.22e-83	100
3587-YFR004W	YFR004W	Saccharomyces cerevisiae S288C	0	100
3588-YFR005C	YFR005C	Saccharomyces cerevisiae S288C	0	100
3589-YFR006W	YFR006W	Saccharomyces cerevisiae S288C	0	100
3590-YFR007W	YFR007W	Saccharomyces cerevisiae S288C	0	100
3591-YFR008W	YFR008W	Saccharomyces cerevisiae S288C	2.81e-151	100
3592-YFR009W_NumOfGenes_2	YFR009W	Saccharomyces cerevisiae S288C	0	100
3593-YFR010W	YFR010W	Saccharomyces cerevisiae S288C	0	100
3594-YFR011C_NumOfGenes_2	YFR011C	Saccharomyces cerevisiae S288C	6.2e-118	100
3595-YFR012W	YFR012W	Saccharomyces cerevisiae S288C	1.84e-132	100
3596-YFR012W-A	YFR012W-A	Saccharomyces cerevisiae S288C	8.24e-16	100
3597-YFR013W	YFR013W	Saccharomyces cerevisiae S288C	0	100
3598-YFR014C	YFR014C	Saccharomyces cerevisiae S288C	0	100
3599-YFR015C	YFR015C	Saccharomyces cerevisiae S288C	0	100
3600-YFR016C	YFR016C	Saccharomyces cerevisiae S288C	0	100
3601-YFR017C	YFR017C	Saccharomyces cerevisiae S288C	9.35e-148	100
3602-YFR018C	YFR018C	Saccharomyces cerevisiae S288C	0	100
3603-YFR019W	YFR019W	Saccharomyces cerevisiae S288C	0	100
3604-YFR020W	YFR020W	Saccharomyces cerevisiae S288C	2.06e-178	100
3605-YFR021W	YFR021W	Saccharomyces cerevisiae S288C	0	100
3606-YFR022W	YFR022W	Saccharomyces cerevisiae S288C	0	100
3607-YFR023W	YFR023W	Saccharomyces cerevisiae S288C	0	100
3608-YFR024C-A	YFR024C-A	Saccharomyces cerevisiae S288C	0	99.8875
3609-YFR025C	YFR025C	Saccharomyces cerevisiae S288C	0	100
3610-YFR026C	YFR026C	Saccharomyces cerevisiae S288C	2.47e-127	100
3611-YFR027W	YFR027W	Saccharomyces cerevisiae S288C	0	100
3612-YFR028C	YFR028C	Saccharomyces cerevisiae S288C	0	100
3613-YFR029W	YFR029W	Saccharomyces cerevisiae S288C	0	100
3614-YFR030W	YFR030W	Saccharomyces cerevisiae S288C	0	100
3615-YFR031C	YFR031C	Saccharomyces cerevisiae S288C	0	100
3616-YFR032C	YFR032C	Saccharomyces cerevisiae S288C	0	100
3617-YFR032C-A	YFR032C-A	Saccharomyces cerevisiae S288C	3.98e-38	100
3618-YFR032C-B	YFR032C-B	Saccharomyces cerevisiae S288C	1.02e-60	100
3622-YFR035C	YFR035C	Saccharomyces cerevisiae S288C	1.91e-70	100
3623-YFR036W	YFR036W	Saccharomyces cerevisiae S288C	4.41e-79	100
3624-YFR037C_NumOfGenes_2	YFR037C	Saccharomyces cerevisiae S288C	0	100
3625-YFR038W	YFR038W	Saccharomyces cerevisiae S288C	0	100
3626-YFR039C	YFR039C	Saccharomyces cerevisiae S288C	0	100
3627-YFR040W	YFR040W	Saccharomyces cerevisiae S288C	0	100
3628-YFR041C	YFR041C	Saccharomyces cerevisiae S288C	0	100
3629-YFR042W	YFR042W	Saccharomyces cerevisiae S288C	1.56e-130	100
3630-YFR043C	YFR043C	Saccharomyces cerevisiae S288C	3.72e-180	100
3631-YFR044C	YFR044C	Saccharomyces cerevisiae S288C	0	100
3632-YFR045W	YFR045W	Saccharomyces cerevisiae S288C	0	100
3633-YFR046C	YFR046C	Saccharomyces cerevisiae S288C	0	100
3634-YFR047C	YFR047C	Saccharomyces cerevisiae S288C	0	100
3635-YFR048W	YFR048W	Saccharomyces cerevisiae S288C	0	100
3636-YFR049W	YFR049W	Saccharomyces cerevisiae S288C	3.42e-90	100
3637-YFR050C	YFR050C	Saccharomyces cerevisiae S288C	0	100
3638-YFR051C	YFR051C	Saccharomyces cerevisiae S288C	0	100
3640-YFR052W	YFR052W	Saccharomyces cerevisiae S288C	5.85e-178	100
3641-YFR053C	YFR053C	Saccharomyces cerevisiae S288C	0	100
3642-YFR054C	YFR054C	Saccharomyces cerevisiae S288C	7.84e-135	100
3643-YFR055W	YFR055W	Saccharomyces cerevisiae S288C	0	100
3645-YFR057W	YFR057W	Saccharomyces cerevisiae S288C	1.18e-110	100
3646-YGL001C	YGL001C	Saccharomyces cerevisiae S288C	0	100
3647-YGL002W	YGL002W	Saccharomyces cerevisiae S288C	1.16e-151	100
3648-YGL003C	YGL003C	Saccharomyces cerevisiae S288C	0	100
3649-YGL004C	YGL004C	Saccharomyces cerevisiae S288C	0	100
3650-YGL005C	YGL005C	Saccharomyces cerevisiae S288C	0	100
3651-YGL006W	YGL006W	Saccharomyces cerevisiae S288C	0	100
3652-YGL006W-A	YGL006W-A	Saccharomyces cerevisiae S288C	2.52e-21	100
3654-YGL007W	YGL007W	Saccharomyces cerevisiae S288C	1.82e-91	100
3655-YGL008C	YGL008C	Saccharomyces cerevisiae S288C	0	100
3656-YGL009C	YGL009C	Saccharomyces cerevisiae S288C	0	100
3657-YGL010W	YGL010W	Saccharomyces cerevisiae S288C	1.66e-117	100
3658-YGL011C	YGL011C	Saccharomyces cerevisiae S288C	8.5e-176	100
3659-YGL012W	YGL012W	Saccharomyces cerevisiae S288C	0	100
3660-YGL013C	YGL013C	Saccharomyces cerevisiae S288C	0	100
3661-YGL014W_NumOfGenes_2	YGL014W	Saccharomyces cerevisiae S288C	0	100
3662-YGL015C	YGL015C	Saccharomyces cerevisiae S288C	1.32e-95	100
3663-YGL016W_NumOfGenes_2	YGL016W	Saccharomyces cerevisiae S288C	0	100
3664-YGL017W_NumOfGenes_2	YGL017W	Saccharomyces cerevisiae S288C	0	100
3665-YGL018C_NumOfGenes_2	YGL018C	Saccharomyces cerevisiae S288C	3.41e-138	100
3666-YGL019W_NumOfGenes_2	YGL019W	Saccharomyces cerevisiae S288C	0	100
3667-YGL020C_NumOfGenes_2	YGL020C	Saccharomyces cerevisiae S288C	1.26e-161	100
3668-YGL021W	YGL021W	Saccharomyces cerevisiae S288C	0	100
3669-YGL022W	YGL022W	Saccharomyces cerevisiae S288C	0	100
3670-YGL023C	YGL023C	Saccharomyces cerevisiae S288C	0	100
3672-YGL025C	YGL025C	Saccharomyces cerevisiae S288C	0	100
3673-YGL026C	YGL026C	Saccharomyces cerevisiae S288C	0	100
3674-YGL027C	YGL027C	Saccharomyces cerevisiae S288C	0	100
3675-YGL028C	YGL028C	Saccharomyces cerevisiae S288C	0	100
3676-YGL029W	YGL029W	Saccharomyces cerevisiae S288C	1.5e-58	100
3678-YGL031C_NumOfGenes_2	YGL031C	Saccharomyces cerevisiae S288C	1.04e-90	100
3679-YGL032C	YGL032C	Saccharomyces cerevisiae S288C	2.63e-60	100
3681-YGL034C	YGL034C	Saccharomyces cerevisiae S288C	2.24e-89	100
3682-YGL035C	YGL035C	Saccharomyces cerevisiae S288C	0	100
3683-YGL036W	YGL036W	Saccharomyces cerevisiae S288C	0	100
3684-YGL037C	YGL037C	Saccharomyces cerevisiae S288C	1.21e-163	100
3685-YGL038C	YGL038C	Saccharomyces cerevisiae S288C	0	100
3686-YGL039W	YGL039W	Saccharomyces cerevisiae S288C	0	100
3687-YGL040C	YGL040C	Saccharomyces cerevisiae S288C	0	100
3688-YGL041C-B	YGL041C-B	Saccharomyces cerevisiae S288C	1.05e-37	100
3689-YGL041W-A_NumOfGenes_2	YGL041W-A	Saccharomyces cerevisiae S288C	3.92e-112	100
3691-YGL043W	YGL043W	Saccharomyces cerevisiae S288C	0	100
3692-YGL044C_NumOfGenes_2	YGL044C	Saccharomyces cerevisiae S288C	3.44e-175	100
3693-YGL045W_NumOfGenes_2	YGL045W	Saccharomyces cerevisiae S288C	0	100
3694-YGL047W_NumOfGenes_2	YGL047W	Saccharomyces cerevisiae S288C	9.68e-153	100
3695-YGL048C_NumOfGenes_2	YGL048C	Saccharomyces cerevisiae S288C	0	100
3696-YGL049C	YGL049C	Saccharomyces cerevisiae S288C	0	100
3698-YGL051W_NumOfGenes_2	YGL051W	Saccharomyces cerevisiae S288C	1.26e-149	100
3700-YGL053W	YGL053W	Saccharomyces cerevisiae S288C	7.06e-169	100
3701-YGL054C	YGL054C	Saccharomyces cerevisiae S288C	2.19e-88	100
3702-YGL055W_NumOfGenes_2	YGL055W	Saccharomyces cerevisiae S288C	0	100
3703-YGL056C	YGL056C	Saccharomyces cerevisiae S288C	0	100
3704-YGL057C	YGL057C	Saccharomyces cerevisiae S288C	0	100
3705-YGL058W	YGL058W	Saccharomyces cerevisiae S288C	2.5e-112	100
3706-YGL059W	YGL059W	Saccharomyces cerevisiae S288C	0	100
3707-YGL060W	YGL060W	Saccharomyces cerevisiae S288C	0	100
3708-YGL061C	YGL061C	Saccharomyces cerevisiae S288C	4.26e-171	100
3709-YGL062W_NumOfGenes_2	YGL062W	Saccharomyces cerevisiae S288C	0	100
3710-YGL063W_NumOfGenes_2	YGL063W	Saccharomyces cerevisiae S288C	0	100
3711-YGL064C	YGL064C	Saccharomyces cerevisiae S288C	0	100
3712-YGL065C	YGL065C	Saccharomyces cerevisiae S288C	0	100
[truncated: 3,935 more rows]
