# Supplementary material for: Predictive models of the genetic bases underlying budding yeast fitness in multiple environments
Source: bioRxiv. 2025 Oct 20:2025.10.20.683436. Preprint. [Version 1] doi: 10.1101/2025.10.20.683436 (PMC12633326; doi:10.1101/2025.10.20.683436)
Supplement: Supplement 18 [file media-18.zip]

Archive with 2 entries (2 files):
- S17_Table.xlsb
- __MACOSX/._S17_Table.xlsb
